# Supplementary material for: scMILD: Single-cell multiple instance learning for sample classification and associated subpopulation discovery
Source: iScience. 2026 Mar 10;29(4):115284. doi: 10.1016/j.isci.2026.115284 (PMC13019583; doi:10.1016/j.isci.2026.115284)
Supplement: Document S1. Figures S1–S5 [file mmc1.xlsx]

## Sheet: Table S1
Supplementary Table S1. Performance comparison between scMILD and the baseline model across 8 experiments.
		scMILD		scMILD w/o OPL		ABMIL		ProtoCell4P		Hier-MIL		scPoli
	exp(seed)	AUROC	F1-macro	AUROC	F1-macro	AUROC	F1-macro	AUROC	F1-macro	AUROC	F1-macro	AUROC	F1-macro
Lupus	1	1	1	1	1	0.997436	0.973007	1	1	1	1	0.664103	0.673568
	2	1	0.92196	1	0.897619	1	0.92196	1	0.971803	1	1	0.553846	0.554865
	3	1	0.973007	0.997436	0.942204	1	0.973007	1	1	0.992308	0.942204	0.39359	0.39359
	4	1	1	1	1	1	1	1	0.971803	1	0.877841	0.719231	0.732919
	5	1	0.973007	1	1	1	1	1	1	1	0.827902	0.505128	0.4625
	6	1	1	1	1	1	0.92196	1	1	0.979487	0.869933	0.483333	0.402778
	7	1	1	1	1	0.992308	0.973007	1	0.944872	0.987179	0.942204	0.615385	0.616071
	8	1	0.973007	1	0.971803	0.984615	0.944872	1	0.905495	0.984615	0.869933	0.483333	0.402778
	Average	1	0.980123	0.999679	0.976453	0.996795	0.963477	1	0.974247	0.992949	0.916252	0.552244	0.529884
COVID-19 Infection	1	0.944444	0.628571	1	0.902256	0.722222	0.409091	0.904762	0.763636	0.847222	0.902256	0.944444	0.915033
	2	1	1	0.944444	0.628571	0.944444	0.628571	0.642857	0.35	0.972222	0.783333	0.569444	0.566667
	3	0.666667	0.675	0.666667	0.405229	0.694444	0.575163	0.47619	0.535714	0.680556	0.566667	0.569444	0.566667
	4	0.944444	0.915033	0.75	0.902256	0.916667	0.819444	0.954545	0.87619	0.611111	0.628571	0.569444	0.566667
	5	0.777778	0.8375	1	1	0.75	0.745098	1	0.87619	0.916667	0.819444	0.444444	0.380952
	6	0.944444	0.628571	0.777778	0.819444	1	0.783333	0.944444	0.915033	0.666667	0.409091	0.625	0.628571
	7	0.972222	0.628571	0.944444	0.763636	0.916667	0.706767	0.966667	0.902256	0.555556	0.638889	0.458333	0.458333
	8	1	0.902256	1	0.628571	0.972222	0.628571	0.904762	0.458333	0.5	0.628571	0.583333	0.575163
	Average	0.90625	0.776938	0.885417	0.756245	0.864583	0.662005	0.849278	0.709669	0.71875	0.672103	0.595486	0.582257
COVID-19 Hosp	1	0.907738	0.815077	0.90377	0.851201	0.905754	0.851201	0.97549	0.952837	0.617063	0.619048	0.571429	0.566667
	2	0.985119	0.921395	0.973214	0.904762	0.980159	0.904762	0.962551	0.873016	0.882937	0.818135	0.509921	0.50976
	3	0.97123	0.905882	0.959325	0.84375	0.954365	0.874878	0.964809	0.857672	0.85119	0.826044	0.406746	0.404277
	4	0.968254	0.920299	0.969246	0.918513	0.972222	0.935936	0.973333	0.902834	0.809524	0.811513	0.505952	0.505853
	5	0.938492	0.936508	0.938492	0.936508	0.938492	0.920929	0.920197	0.874878	0.864087	0.716501	0.505952	0.465284
	6	0.91369	0.859065	0.917659	0.868718	0.920635	0.851201	0.960526	0.82707	0.654762	0.638974	0.494048	0.484249
	7	0.985119	0.936508	0.990079	0.936508	0.993056	0.952179	0.966967	0.871872	0.863095	0.751938	0.484127	0.42029
	8	0.980159	0.920929	0.97123	0.84375	0.979167	0.874878	0.915271	0.843137	0.862103	0.434014	0.478175	0.44379
	Average	0.956225	0.901958	0.952877	0.887964	0.955481	0.895746	0.954893	0.875414	0.800595	0.702021	0.494544	0.475021
UC	1	1	1	1	1	1	1	1	0.384615	1	0.854545	0.8	0.75
	2	0.933333	0.873016	1	0.854545	1	0.854545	1	0.75	0.933333	0.854545	0.4	0.333333
	3	0.933333	0.873016	0.866667	0.619048	0.733333	0.619048	0.9375	0.733333	1	1	0.833333	0.854545
	4	1	0.854545	0.866667	0.733333	0.8	0.733333	1	1	0.933333	0.75	0.3	0.272727
	5	0.933333	0.873016	0.933333	0.873016	0.866667	0.75	1	0.333333	0.933333	0.873016	0.566667	0.563636
	6	1	0.854545	1	0.854545	0.733333	0.854545	0.625	0.5	1	1	0.733333	0.733333
	7	1	1	1	1	1	1	0.933333	0.384615	1	1	0.566667	0.563636
	8	1	0.873016	1	0.873016	1	1	1	0.666667	0.933333	0.873016	0.733333	0.733333
	Average	0.975	0.900144	0.958333	0.850938	0.891667	0.851434	0.936979	0.59407	0.966667	0.90064	0.616667	0.600568
