# Supplementary material for: scMILD: Single-cell multiple instance learning for sample classification and associated subpopulation discovery
Source: iScience. 2026 Mar 10;29(4):115284. doi: 10.1016/j.isci.2026.115284 (PMC13019583; doi:10.1016/j.isci.2026.115284)
Supplement: Table S6. Top 100 differentially expressed genes (DEGs) for ISGhi SLE-expanded subclusters [file mmc7.xlsx]

## Sheet: Table S7
Supplementary Table S7. Cell type counts in the COVID-19 infection test dataset, grouped by sample phenotype (COVID-19 / Normal).
	normal	COVID-19
B Cells	1	8
Basal Cells	50	205
Ciliated Cells	1571	541
Dendritic Cells	2	9
Deuterosomal Cells	7	54
Developing Ciliated Cells	25	481
Developing Secretory and Goblet Cells	37	99
Enteroendocrine Cells	4	7
Erythroblasts	2	0
Goblet Cells	162	134
Ionocytes	60	125
Macrophages	3	40
Mitotic Basal Cells	3	27
Plasmacytoid DCs	0	8
Secretory Cells	14	1384
Squamous Cells	66	413
T Cells	70	233
