# Supplementary material for: scMILD: Single-cell multiple instance learning for sample classification and associated subpopulation discovery
Source: iScience. 2026 Mar 10;29(4):115284. doi: 10.1016/j.isci.2026.115284 (PMC13019583; doi:10.1016/j.isci.2026.115284)
Supplement: Table S7. Cell type counts in the COVID-19 infection test dataset by sample phenotype [file mmc8.xlsx]

## Sheet: Table S8
Supplementary Table S8. Distribution of SARS-CoV2 positive cells across Infection-associated and Infection-independent subgroups in the COVID-19 infection dataset, including Fisher's exact test results.
		Condition-association
		Infection-associated	Infection-independent
SARS-CoV2+	TRUE	323	87
	FALSE	1887	1471
Total
Fisher p.value = 1.447558e-19
alternative hypothesis: true odds ratio is not equal to 1
