# Supplementary material for: scMILD: Single-cell multiple instance learning for sample classification and associated subpopulation discovery
Source: iScience. 2026 Mar 10;29(4):115284. doi: 10.1016/j.isci.2026.115284 (PMC13019583; doi:10.1016/j.isci.2026.115284)
Supplement: Table S8. Distribution of SARS-CoV2 positive cells across subgroups in the COVID-19 infection dataset [file mmc9.xlsx]

## Sheet: Table S9
Supplementary Table S9. Differentially expressed genes (DEGs) between condition-association subgroups in Ciliated cells of the COVID-19 infection test dataset.
p_val	avg_log2FC	pct.1	pct.2	p_val_adj	cluster	gene
7.87974e-111	3.64156	0.68	0.096	2.18781e-106	Normal	XIST
1.47942e-66	1.36494	0.996	0.98	4.1076e-62	Normal	MT-ND1
6.196e-61	1.68179	0.9	0.81	1.72032e-56	Normal	MTRNR2L12
2.83789e-59	1.11942	0.938	0.848	7.87941e-55	Normal	DNAH11
3.19786e-57	1.29946	0.965	0.917	8.87885e-53	Normal	MUC16
3.55201e-56	1.20216	0.992	0.961	9.86217e-52	Normal	MT-CO3
4.35092e-56	1.2268	0.89	0.824	1.20803e-51	Normal	DNAH9
6.51283e-56	1.17866	0.891	0.784	1.80829e-51	Normal	DNAH7
8.33662e-56	1.12247	0.999	0.998	2.31466e-51	Normal	MT-ND2
2.23372e-55	1.23745	0.958	0.917	6.20191e-51	Normal	SYNE1
1.751e-48	0.937565	0.938	0.839	4.86166e-44	Normal	DNAH12
1.79988e-48	1.43084	0.708	0.455	4.99737e-44	Normal	MT-ND6
4.94523e-46	0.27019	0.79	0.521	1.37304e-41	Normal	MTRNR2L1
6.59712e-45	0.900724	0.999	0.993	1.83169e-40	Normal	MT-CO1
2.63288e-44	1.10607	0.861	0.763	7.31019e-40	Normal	DNAH10
6.95729e-44	1.09502	0.879	0.81	1.93169e-39	Normal	HYDIN
1.53661e-43	1.00149	0.999	0.994	4.26641e-39	Normal	MT-CYB
1.58536e-42	1.06523	0.897	0.837	4.40176e-38	Normal	DNAH3
6.56608e-40	1.26174	0.805	0.695	1.82307e-35	Normal	CFAP54
2.58711e-39	1.10741	0.869	0.784	7.18311e-35	Normal	DLEC1
3.11673e-39	0.959901	0.999	0.991	8.6536e-35	Normal	MT-ND5
7.85886e-39	0.964459	0.95	0.924	2.18201e-34	Normal	DNAH5
8.26752e-39	1.10699	0.794	0.691	2.29548e-34	Normal	CCDC40
1.19838e-37	1.05741	0.861	0.793	3.3273e-33	Normal	DNAH6
4.06511e-37	0.947895	0.827	0.691	1.12868e-32	Normal	MUC4
1.97789e-36	0.895058	0.882	0.804	5.49162e-32	Normal	ZBBX
7.74503e-36	0.867042	0.856	0.819	2.15041e-31	Normal	DDX17
1.71835e-35	0.697734	0.907	0.9	4.771e-31	Normal	DDX5
1.84085e-35	0.917103	0.895	0.826	5.11112e-31	Normal	CFAP44
9.87361e-35	1.29474	0.493	0.216	2.74141e-30	Normal	MTRNR2L3
9.41536e-34	0.65592	0.976	0.952	2.61418e-29	Normal	MT-ATP8
1.96831e-33	0.869193	0.931	0.896	5.46502e-29	Normal	SYNE2
1.10741e-32	0.746404	0.935	0.876	3.07471e-28	Normal	LRRIQ1
2.24639e-31	1.66901	0.59	0.39	6.2371e-27	Normal	FRMPD2
3.03295e-31	0.801445	0.861	0.787	8.42099e-27	Normal	WDR60
8.60857e-31	1.00816	0.806	0.734	2.39017e-26	Normal	VWA3A
2.13502e-29	0.732856	0.919	0.88	5.92789e-25	Normal	DNAAF1
3.01309e-27	0.770845	0.836	0.774	8.36585e-23	Normal	SPAG17
9.79093e-27	0.913566	0.819	0.749	2.71845e-22	Normal	CFAP46
2.19348e-26	1.07961	0.757	0.662	6.09019e-22	Normal	CPLANE1
3.93279e-26	0.725786	0.829	0.747	1.09194e-21	Normal	CFAP70
6.00072e-26	0.891592	0.887	0.86	1.6661e-21	Normal	FHAD1
6.75764e-26	0.721064	0.998	1	1.87626e-21	Normal	MT-ATP6
1.78012e-25	0.875496	0.824	0.782	4.94249e-21	Normal	CFAP100
5.81538e-24	0.623759	0.878	0.826	1.61464e-19	Normal	SPEF2
1.19961e-23	1.10226	0.687	0.579	3.33071e-19	Normal	LRRC74B
3.43358e-23	0.803461	0.806	0.754	9.53334e-19	Normal	DYNC2H1
6.74879e-23	0.946614	0.708	0.651	1.8738e-18	Normal	C6orf118
8.0766e-23	0.765	0.871	0.841	2.24247e-18	Normal	CFAP43
2.03899e-22	0.80114	0.82	0.789	5.66124e-18	Normal	RP1
2.36472e-21	0.662906	0.871	0.821	6.56564e-17	Normal	CFAP157
8.09581e-21	0.726514	0.775	0.693	2.2478e-16	Normal	KIAA2012
1.46102e-20	1.14652	0.649	0.556	4.05653e-16	Normal	DCDC1
7.64921e-20	1.07383	0.693	0.643	2.1238e-15	Normal	AK9
1.21019e-19	1.58383	0.461	0.287	3.3601e-15	Normal	ANKRD18A
1.81398e-18	1.37473	0.541	0.429	5.0365e-14	Normal	RBM6
2.18195e-18	0.587114	0.923	0.913	6.05819e-14	Normal	AKAP9
1.92098e-17	0.461794	0.907	0.909	5.3336e-13	Normal	ABCA13
2.50076e-17	0.89691	0.639	0.573	6.94335e-13	Normal	DRC1
8.57136e-17	0.53747	0.866	0.85	2.37984e-12	Normal	CDHR3
9.01939e-17	1.08954	0.589	0.514	2.50423e-12	Normal	KIAA0556
1.26977e-16	0.915054	0.654	0.582	3.5255e-12	Normal	DNAH1
1.56481e-16	0.696907	0.826	0.791	4.34471e-12	Normal	CSPP1
5.33389e-16	0.778673	0.691	0.654	1.48095e-11	Normal	AFDN
6.34841e-16	0.88003	0.7	0.652	1.76264e-11	Normal	DNAH2
1.27217e-15	0.910671	0.705	0.664	3.53218e-11	Normal	CROCC
1.40717e-15	0.911525	0.666	0.608	3.90702e-11	Normal	CCDC30
1.4922e-15	1.06569	0.632	0.575	4.1431e-11	Normal	LUC7L3
1.6695e-15	0.530482	0.996	0.991	4.63537e-11	Normal	MALAT1
1.92175e-15	0.745169	0.761	0.75	5.33574e-11	Normal	MACF1
3.91607e-15	0.803825	0.73	0.695	1.0873e-10	Normal	CCDC88C
4.35773e-15	1.39926	0.398	0.248	1.20992e-10	Normal	DNHD1
6.79901e-15	1.2761	0.586	0.521	1.88775e-10	Normal	BAZ2B
1.24904e-14	0.820005	0.656	0.597	3.46795e-10	Normal	DNAI1
3.62328e-14	0.211686	0.85	0.823	1.006e-09	Normal	MT-ND4L
5.56201e-14	0.823091	0.716	0.689	1.54429e-09	Normal	CCDC180
5.87484e-14	2.29522	0.185	0.054	1.63115e-09	Normal	RYR3
8.62551e-14	0.454666	0.838	0.828	2.39487e-09	Normal	AHNAK
9.73967e-14	0.967807	0.614	0.56	2.70422e-09	Normal	CCDC57
9.74584e-14	0.87858	0.645	0.595	2.70593e-09	Normal	ADGB
2.29442e-13	1.44947	0.341	0.194	6.37045e-09	Normal	MAP1B
2.97911e-13	1.25692	0.495	0.399	8.27151e-09	Normal	ULK4
4.26064e-13	0.495333	0.82	0.813	1.18297e-08	Normal	WDR66
2.93239e-12	0.759178	0.713	0.699	8.14178e-08	Normal	TBC1D8
3.19218e-12	0.291756	0.475	0.322	8.86309e-08	Normal	ANKRD36C
4.60499e-12	0.659933	0.693	0.664	1.27858e-07	Normal	ANK3
1.40701e-11	0.532794	0.775	0.778	3.90656e-07	Normal	DRC3
2.23226e-11	0.831327	0.589	0.508	6.19788e-07	Normal	CROCC2
4.01604e-11	0.950283	0.572	0.53	1.11505e-06	Normal	ALMS1
5.28185e-11	1.20158	0.484	0.409	1.4665e-06	Normal	SMG1
6.7392e-11	0.754472	0.604	0.549	1.87114e-06	Normal	PNISR
1.61353e-10	0.335042	0.999	1	4.47996e-06	Normal	MT-ND4
4.15184e-10	0.533177	0.736	0.717	1.15276e-05	Normal	NEK10
4.45985e-10	0.785221	0.658	0.64	1.23828e-05	Normal	NBEA
4.88883e-10	0.501228	0.785	0.799	1.35738e-05	Normal	SRRM2
8.63215e-10	0.731879	0.543	0.486	2.39672e-05	Normal	INTU
1.09164e-09	1.0313	0.432	0.34	3.03094e-05	Normal	TTC6
2.17078e-09	2.15022	0.105	0.022	6.02718e-05	Normal	TSIX
2.531e-09	0.20325	0.075	0.174	7.02733e-05	Normal	UCHL3
3.10436e-09	0.62548	0.434	0.32	8.61926e-05	Normal	CP
3.49165e-09	1.0589	0.474	0.427	9.69456e-05	Normal	PATJ
3.50483e-09	0.216977	0.009	0.05	9.73117e-05	Normal	MT1X
4.07928e-09	0.176388	0.038	0.109	0.000113261	Normal	SLC25A26
7.34631e-09	1.09752	0.446	0.377	0.00020397	Normal	MLPH
7.60284e-09	0.584655	0.705	0.708	0.000211093	Normal	DMD
9.96023e-09	1.39122	0.334	0.237	0.000276546	Normal	FYB2
1.1622e-08	1.01075	0.422	0.338	0.000322684	Normal	RNPC3
1.18929e-08	0.838793	0.575	0.555	0.000330206	Normal	RBM5
1.22341e-08	0.537744	0.708	0.717	0.000339679	Normal	CEP126
1.54398e-08	0.266333	0.067	0.153	0.000428687	Normal	RND2
1.62111e-08	0.854676	0.54	0.501	0.0004501	Normal	IQUB
1.90808e-08	0.218549	0.068	0.155	0.000529779	Normal	METTL2B
2.25347e-08	0.140935	0.083	0.179	0.000625677	Normal	FBXO16
2.25902e-08	0.911527	0.545	0.492	0.000627218	Normal	BEST4
2.85374e-08	0.292502	0.855	0.852	0.000792342	Normal	PCM1
2.92248e-08	0.180125	0.057	0.137	0.000811425	Normal	ENTPD7
3.27798e-08	0.10363	0.154	0.285	0.00091013	Normal	NSUN2
4.17612e-08	1.09727	0.484	0.449	0.0011595	Normal	EXOC3
4.58219e-08	0.912787	0.362	0.264	0.00127224	Normal	ANKRD36
4.89684e-08	0.655079	0.612	0.567	0.00135961	Normal	ANKRD26
6.13489e-08	0.6367	0.651	0.654	0.00170335	Normal	RBM25
6.42014e-08	1.00702	0.351	0.257	0.00178255	Normal	ANKRD18B
7.10103e-08	0.620984	0.645	0.619	0.0019716	Normal	WDR49
1.29187e-07	1.03686	0.369	0.287	0.00358688	Normal	ADGRV1
1.29869e-07	0.123589	0.072	0.155	0.00360581	Normal	STARD3
1.34332e-07	0.650629	0.717	0.73	0.00372974	Normal	MNS1
1.75638e-07	0.533479	0.651	0.645	0.0048766	Normal	SYTL2
1.86679e-07	0.540762	0.621	0.601	0.00518314	Normal	ARGLU1
2.013e-07	0.109373	0.132	0.246	0.0055891	Normal	TULP3
2.24996e-07	1.00157	0.467	0.421	0.00624701	Normal	ALS2CR12
2.67027e-07	0.103713	0.111	0.211	0.007414	Normal	PSD4
2.92915e-07	0.194378	0.127	0.237	0.0081328	Normal	MFAP1
3.0869e-07	0.709736	0.062	0.137	0.00857079	Normal	SCGB1A1
3.2538e-07	0.286806	0.1	0.196	0.00903419	Normal	ADCY9
3.54042e-07	0.619413	0.627	0.623	0.00982998	Normal	CFAP74
1.4696e-48	1.29046	0.844	0.563	4.08033e-44	Infection-independent	SLPI
8.18476e-44	2.29833	0.364	0.088	2.2725e-39	Infection-independent	DDX3Y
2.35773e-42	2.34039	0.344	0.082	6.54623e-38	Infection-independent	RPS4Y1
2.4864e-33	1.20891	0.714	0.433	6.90348e-29	Infection-independent	TMSB10
1.15294e-29	1.64764	0.474	0.198	3.20114e-25	Infection-independent	AD000090.1
4.11921e-28	0.979907	0.743	0.498	1.1437e-23	Infection-independent	WFDC2
2.19623e-27	0.790091	0.702	0.462	6.09783e-23	Infection-independent	HLA-C
8.8616e-27	0.646301	0.78	0.527	2.46042e-22	Infection-independent	HLA-B
1.17898e-26	1.69295	0.364	0.13	3.27344e-22	Infection-independent	RPS27
3.97246e-25	1.80601	0.28	0.084	1.10295e-20	Infection-independent	MT1E
7.05672e-24	1.26346	0.488	0.227	1.9593e-19	Infection-independent	RPS29
1.7019e-23	0.129875	0.431	0.168	4.72532e-19	Infection-independent	IFI6
2.28309e-23	2.20367	0.185	0.042	6.33899e-19	Infection-independent	S100A8
5.54019e-23	1.15054	0.618	0.368	1.53823e-18	Infection-independent	IGFBP2
8.34809e-23	0.696538	0.89	0.775	2.31785e-18	Infection-independent	TSPAN1
9.1869e-23	1.05496	0.642	0.421	2.55074e-18	Infection-independent	S100A11
1.16855e-22	1.1405	0.549	0.307	3.24448e-18	Infection-independent	RPS21
4.21596e-22	1.14848	0.503	0.252	1.17056e-17	Infection-independent	SCGB2A1
4.3487e-22	0.973968	0.671	0.461	1.20742e-17	Infection-independent	RPS16
2.27654e-21	1.52931	0.168	0.037	6.32081e-17	Infection-independent	BPIFA1
5.82623e-21	1.54268	0.332	0.13	1.61765e-16	Infection-independent	TFF3
9.10689e-21	2.10243	0.153	0.031	2.52853e-16	Infection-independent	UTY
1.14936e-20	1.05332	0.604	0.373	3.19121e-16	Infection-independent	RPL35A
1.16334e-20	0.537371	0.682	0.411	3.23e-16	Infection-independent	IFI27
3.17064e-20	1.20484	0.535	0.311	8.80328e-16	Infection-independent	FMO3
2.8163e-19	0.841295	0.723	0.601	7.81946e-15	Infection-independent	AL357093.2
4.82678e-19	0.962909	0.72	0.549	1.34016e-14	Infection-independent	UBB
5.23313e-19	0.568861	0.902	0.715	1.45298e-14	Infection-independent	B2M
5.45792e-19	1.4847	0.353	0.148	1.51539e-14	Infection-independent	AL121899.1
1.97697e-18	0.861581	0.728	0.556	5.48907e-14	Infection-independent	ACTG1
6.33787e-18	0.833264	0.769	0.631	1.75971e-13	Infection-independent	HSPH1
9.75169e-18	1.15041	0.434	0.212	2.70756e-13	Infection-independent	ATP5MC2
1.00724e-17	0.620285	0.899	0.816	2.79661e-13	Infection-independent	SAT1
1.0112e-17	0.992085	0.587	0.364	2.80758e-13	Infection-independent	RPS19
1.04027e-17	1.03281	0.514	0.282	2.88832e-13	Infection-independent	ROMO1
1.53998e-17	0.918578	0.54	0.31	4.27576e-13	Infection-independent	CBR1
2.06649e-17	0.75225	0.772	0.646	5.7376e-13	Infection-independent	ATP5IF1
5.05271e-17	2.82159	0.107	0.019	1.40289e-12	Infection-independent	TTTY15
6.14116e-17	0.869877	0.61	0.402	1.70509e-12	Infection-independent	RPL37A
6.8924e-17	0.901734	0.592	0.386	1.91368e-12	Infection-independent	RPS12
1.46761e-16	1.75461	0.225	0.078	4.07483e-12	Infection-independent	TDRD1
1.958e-16	1.28125	0.162	0.044	5.4364e-12	Infection-independent	USP9Y
4.50147e-16	1.62642	0.28	0.113	1.24983e-11	Infection-independent	HSPB1
9.05141e-16	1.02894	0.436	0.227	2.51313e-11	Infection-independent	PSMB3
1.1964e-15	1.09191	0.566	0.349	3.3218e-11	Infection-independent	SMIM22
1.23375e-15	1.19937	0.283	0.114	3.42551e-11	Infection-independent	MIDN
1.42347e-15	0.762964	0.659	0.486	3.95226e-11	Infection-independent	RPS14
1.48937e-15	1.29595	0.347	0.163	4.13523e-11	Infection-independent	RPL22
1.53646e-15	0.928604	0.587	0.38	4.26599e-11	Infection-independent	RPLP2
1.88464e-15	0.762071	0.685	0.514	5.23271e-11	Infection-independent	PERP
3.20875e-15	1.15355	0.379	0.189	8.90909e-11	Infection-independent	STOM
3.68099e-15	1.45124	0.179	0.055	1.02203e-10	Infection-independent	RPL39
4.91516e-15	1.27385	0.402	0.212	1.36469e-10	Infection-independent	PLTP
5.46528e-15	1.03718	0.486	0.273	1.51743e-10	Infection-independent	STUB1
5.48514e-15	1.65225	0.272	0.112	1.52295e-10	Infection-independent	BTNL9
1.24662e-14	3.86533	0.069	0.008	3.46125e-10	Infection-independent	TTTY14
1.33679e-14	0.799665	0.613	0.434	3.71159e-10	Infection-independent	PEBP1
1.43091e-14	0.832911	0.595	0.396	3.97291e-10	Infection-independent	CD9
2.11555e-14	0.961653	0.419	0.218	5.87383e-10	Infection-independent	RPL28
2.40229e-14	1.68431	0.295	0.133	6.66996e-10	Infection-independent	NFKBIA
2.55241e-14	1.13695	0.315	0.142	7.08677e-10	Infection-independent	TM7SF2
2.71545e-14	0.927886	0.509	0.315	7.53945e-10	Infection-independent	POLR2I
3.28279e-14	1.40177	0.228	0.087	9.11466e-10	Infection-independent	ADH6
3.50802e-14	0.735962	0.72	0.586	9.74001e-10	Infection-independent	DYNLL1
3.56764e-14	0.993364	0.393	0.2	9.90555e-10	Infection-independent	RPS27A
3.82133e-14	0.261009	0.546	0.318	1.06099e-09	Infection-independent	CD74
3.92422e-14	0.837712	0.587	0.382	1.08956e-09	Infection-independent	RPL38
5.59783e-14	0.842434	0.621	0.451	1.55424e-09	Infection-independent	ANXA11
5.62305e-14	0.83238	0.676	0.49	1.56124e-09	Infection-independent	TACSTD2
5.79414e-14	0.983955	0.439	0.243	1.60874e-09	Infection-independent	ATP6AP1
5.86265e-14	0.678114	0.153	0.046	1.62776e-09	Infection-independent	S100A9
6.21569e-14	1.43986	0.133	0.035	1.72579e-09	Infection-independent	SPRR3
6.7275e-14	1.16162	0.303	0.138	1.86789e-09	Infection-independent	LY6E
7.68117e-14	0.93532	0.405	0.208	2.13268e-09	Infection-independent	COX6A1
9.70269e-14	1.00233	0.431	0.235	2.69395e-09	Infection-independent	UQCR11
1.12325e-13	1.41206	0.171	0.056	3.11871e-09	Infection-independent	EGR1
1.16848e-13	1.16672	0.393	0.206	3.24428e-09	Infection-independent	NDUFB4
1.30113e-13	0.719669	0.656	0.456	3.61259e-09	Infection-independent	COX7C
1.38834e-13	0.938378	0.416	0.228	3.85473e-09	Infection-independent	MDH2
1.46745e-13	0.958856	0.445	0.244	4.07438e-09	Infection-independent	NDUFB1
1.60195e-13	0.831391	0.532	0.337	4.44781e-09	Infection-independent	RPL27A
1.74336e-13	0.753105	0.613	0.425	4.84044e-09	Infection-independent	RPL4
1.87761e-13	1.0963	0.309	0.142	5.21318e-09	Infection-independent	ENDOG
1.89638e-13	0.903867	0.509	0.308	5.2653e-09	Infection-independent	DBI
1.94781e-13	1.57607	0.22	0.086	5.4081e-09	Infection-independent	UGT2A1
2.24504e-13	0.992454	0.451	0.266	6.23335e-09	Infection-independent	CUTA
2.71321e-13	0.783138	0.621	0.448	7.53322e-09	Infection-independent	PSENEN
3.77094e-13	0.649888	0.694	0.552	1.047e-08	Infection-independent	RPS8
4.12565e-13	0.743916	0.604	0.414	1.14549e-08	Infection-independent	CTSD
4.56724e-13	0.828637	0.558	0.361	1.26809e-08	Infection-independent	DHCR24
4.58882e-13	1.04261	0.309	0.144	1.27409e-08	Infection-independent	RPL41
4.84247e-13	1.11128	0.269	0.116	1.34451e-08	Infection-independent	CTXN1
1.21589e-12	0.730708	0.555	0.353	3.37591e-08	Infection-independent	RPL15
1.31367e-12	0.364598	0.665	0.455	3.64741e-08	Infection-independent	HLA-A
1.32596e-12	0.697264	0.618	0.438	3.68152e-08	Infection-independent	C1orf194
1.4741e-12	1.28938	0.168	0.057	4.09284e-08	Infection-independent	EHD1
1.73711e-12	0.80235	0.581	0.407	4.82307e-08	Infection-independent	COX7A2
2.02709e-12	0.806706	0.592	0.423	5.6282e-08	Infection-independent	RPL13A
2.24268e-12	0.831231	0.564	0.377	6.22681e-08	Infection-independent	COX5B
2.30177e-12	1.0007	0.312	0.151	6.39085e-08	Infection-independent	TMEM179B
2.32295e-12	1.08143	0.28	0.127	6.44968e-08	Infection-independent	UBALD2
2.4126e-12	0.704825	0.41	0.22	6.69859e-08	Infection-independent	NAA38
2.89411e-12	0.457068	0.569	0.751	8.0355e-08	Infection-independent	MTRNR2L1
3.06475e-12	1.00825	0.52	0.351	8.50928e-08	Infection-independent	CTGF
3.16403e-12	0.655391	0.598	0.395	8.78492e-08	Infection-independent	GAPDH
3.39601e-12	1.05045	0.486	0.302	9.42901e-08	Infection-independent	TOMM7
3.90431e-12	0.80298	0.578	0.407	1.08403e-07	Infection-independent	RPLP1
3.95622e-12	0.663627	0.494	0.293	1.09844e-07	Infection-independent	COX7B
4.01445e-12	0.725916	0.621	0.442	1.11461e-07	Infection-independent	METTL7A
4.0693e-12	0.837374	0.474	0.279	1.12984e-07	Infection-independent	EDF1
4.13512e-12	0.825	0.46	0.279	1.14812e-07	Infection-independent	TMEM14B
4.35725e-12	1.47057	0.39	0.221	1.20979e-07	Infection-independent	GADD45B
5.24846e-12	1.02009	0.335	0.17	1.45724e-07	Infection-independent	PRR13
6.92398e-12	1.28981	0.275	0.126	1.92244e-07	Infection-independent	TIMM13
7.11125e-12	0.95297	0.358	0.187	1.97444e-07	Infection-independent	EIF5A
7.22336e-12	1.13603	0.237	0.101	2.00557e-07	Infection-independent	SEC61G
8.67474e-12	1.03291	0.332	0.167	2.40854e-07	Infection-independent	TMA7
9.70591e-12	1.15619	0.312	0.152	2.69484e-07	Infection-independent	JUND
1.04292e-11	1.02887	0.327	0.166	2.89567e-07	Infection-independent	ZDHHC11
1.05985e-11	0.847629	0.272	0.125	2.94266e-07	Infection-independent	PHGDH
1.11981e-11	0.478892	0.772	0.629	3.10914e-07	Infection-independent	PRDX1
1.26929e-11	0.94138	0.332	0.173	3.52417e-07	Infection-independent	DPM3
1.27932e-11	1.00393	0.436	0.25	3.55204e-07	Infection-independent	RPN2
1.42925e-11	1.02967	0.249	0.11	3.96832e-07	Infection-independent	GRINA
1.5214e-11	0.846065	0.318	0.155	4.22416e-07	Infection-independent	NDUFAF8
1.59801e-11	0.945116	0.321	0.163	4.43687e-07	Infection-independent	COMMD6
1.62552e-11	1.09804	0.387	0.215	4.51327e-07	Infection-independent	SNU13
1.63834e-11	0.793546	0.474	0.285	4.54886e-07	Infection-independent	C11orf97
1.82822e-11	1.29118	0.234	0.102	5.07606e-07	Infection-independent	HMGCS1
1.85861e-11	1.67087	0.199	0.08	5.16043e-07	Infection-independent	INSIG1
1.91445e-11	1.10785	0.396	0.23	5.31547e-07	Infection-independent	TUBA1B
1.97505e-11	1.25834	0.188	0.072	5.48374e-07	Infection-independent	MRLN
2.38969e-11	0.9718	0.393	0.227	6.63497e-07	Infection-independent	ZFAS1
2.67848e-11	0.845501	0.37	0.196	7.43681e-07	Infection-independent	RCN2
2.78112e-11	0.737747	0.523	0.352	7.72177e-07	Infection-independent	HINT1
2.8194e-11	0.784488	0.277	0.129	7.82806e-07	Infection-independent	IMP3
2.97156e-11	0.359795	0.627	0.413	8.25055e-07	Infection-independent	HLA-E
3.82467e-11	0.698381	0.526	0.347	1.06192e-06	Infection-independent	RPS13
4.43635e-11	0.727112	0.503	0.33	1.23175e-06	Infection-independent	AGR3
4.68404e-11	1.19841	0.22	0.095	1.30052e-06	Infection-independent	PET100
5.07416e-11	0.807117	0.471	0.29	1.40884e-06	Infection-independent	BTF3
5.43186e-11	1.29714	0.214	0.091	1.50815e-06	Infection-independent	NBL1
5.61584e-11	0.901456	0.347	0.185	1.55924e-06	Infection-independent	RPL36
6.04751e-11	0.915277	0.39	0.22	1.67909e-06	Infection-independent	RNPEP
6.37833e-11	0.462867	0.893	0.837	1.77094e-06	Infection-independent	CAPS
7.4462e-11	0.480645	0.682	0.502	2.06744e-06	Infection-independent	FXYD3
8.52227e-11	1.18857	0.231	0.102	2.36621e-06	Infection-independent	ANAPC15
8.68933e-11	2.44647	0.066	0.012	2.41259e-06	Infection-independent	RASD1
8.91876e-11	0.765609	0.335	0.177	2.47629e-06	Infection-independent	LSM4
9.38663e-11	0.781301	0.275	0.132	2.6062e-06	Infection-independent	MT2A
1.0326e-10	0.766445	0.425	0.251	2.867e-06	Infection-independent	COX5A
1.14805e-10	1.44979	0.272	0.133	3.18756e-06	Infection-independent	IER5
1.15837e-10	0.731135	0.471	0.295	3.21621e-06	Infection-independent	CFAP300
1.17167e-10	0.527357	0.725	0.571	3.25315e-06	Infection-independent	SNTN
1.38607e-10	3.61704	0.064	0.011	3.84844e-06	Infection-independent	GNLY
1.39318e-10	0.757625	0.483	0.305	3.86817e-06	Infection-independent	JTB
1.59532e-10	0.707654	0.642	0.471	4.4294e-06	Infection-independent	RPL19
1.91873e-10	1.23524	0.127	0.041	5.32737e-06	Infection-independent	AC010255.3
1.91922e-10	0.801356	0.517	0.343	5.32871e-06	Infection-independent	RPL27
1.99226e-10	0.673379	0.566	0.4	5.5315e-06	Infection-independent	NDUFA4
2.03525e-10	0.714292	0.584	0.436	5.65088e-06	Infection-independent	SARAF
2.2571e-10	0.828722	0.269	0.129	6.26683e-06	Infection-independent	C6orf48
2.33861e-10	0.951699	0.355	0.199	6.49315e-06	Infection-independent	XAF1
2.36064e-10	0.716131	0.416	0.241	6.55433e-06	Infection-independent	RPL12
2.3861e-10	0.958584	0.272	0.131	6.62499e-06	Infection-independent	BAG3
2.42556e-10	0.878231	0.263	0.125	6.73458e-06	Infection-independent	ARPC4
2.51406e-10	0.723415	0.503	0.328	6.98029e-06	Infection-independent	PRDX6
2.60167e-10	0.623059	0.506	0.327	7.22353e-06	Infection-independent	ELOB
2.6569e-10	0.672393	0.341	0.181	7.37687e-06	Infection-independent	RPS15A
2.73924e-10	0.726541	0.483	0.312	7.6055e-06	Infection-independent	LINC01765
2.75734e-10	0.725605	0.191	0.078	7.65576e-06	Infection-independent	PARM1
2.77251e-10	0.735819	0.416	0.243	7.69789e-06	Infection-independent	ATP5MPL
2.91487e-10	0.51189	0.821	0.729	8.09315e-06	Infection-independent	TUBB4B
3.01437e-10	0.872886	0.266	0.126	8.36939e-06	Infection-independent	NDUFA11
3.02374e-10	1.18856	0.191	0.079	8.39541e-06	Infection-independent	IFITM2
3.03676e-10	0.786135	0.558	0.381	8.43157e-06	Infection-independent	ATP5F1E
3.06441e-10	1.07069	0.234	0.107	8.50832e-06	Infection-independent	TMX2
3.4619e-10	1.04695	0.549	0.372	9.61197e-06	Infection-independent	DNAJB1
3.48631e-10	0.466349	0.769	0.685	9.67974e-06	Infection-independent	ANXA2
3.66353e-10	0.908666	0.338	0.182	1.01718e-05	Infection-independent	TXN2
4.17376e-10	0.570946	0.566	0.394	1.15884e-05	Infection-independent	UBL5
4.45267e-10	0.850538	0.249	0.115	1.23628e-05	Infection-independent	YTHDF2
4.47689e-10	0.649831	0.697	0.565	1.24301e-05	Infection-independent	PIGR
4.52268e-10	1.80373	0.116	0.036	1.25572e-05	Infection-independent	EIF1AY
5.56255e-10	0.772844	0.442	0.276	1.54444e-05	Infection-independent	2024-09-09
5.80751e-10	0.194268	0.725	0.539	1.61245e-05	Infection-independent	PSCA
6.77585e-10	0.853124	0.445	0.275	1.88131e-05	Infection-independent	RPL32
6.84701e-10	0.558912	0.688	0.552	1.90107e-05	Infection-independent	TUBA1A
7.65164e-10	0.73182	0.396	0.235	2.12448e-05	Infection-independent	CLDN3
7.85787e-10	0.595635	0.659	0.54	2.18174e-05	Infection-independent	FAM183A
8.133e-10	2.42042	0.095	0.027	2.25813e-05	Infection-independent	MAFB
8.41843e-10	1.0993	0.171	0.069	2.33738e-05	Infection-independent	LINC00964
8.75993e-10	0.595618	0.647	0.498	2.43219e-05	Infection-independent	ATP1A1
9.45944e-10	0.680647	0.445	0.277	2.62641e-05	Infection-independent	NDUFA2
9.91399e-10	0.864163	0.355	0.197	2.75262e-05	Infection-independent	BRK1
1.00664e-09	0.635711	0.491	0.314	2.79494e-05	Infection-independent	CD81
1.07254e-09	0.705765	0.572	0.413	2.9779e-05	Infection-independent	SAP18
1.09681e-09	0.787188	0.451	0.292	3.0453e-05	Infection-independent	TUSC3
1.09696e-09	0.805715	0.35	0.192	3.04571e-05	Infection-independent	COPS9
1.11502e-09	0.964978	0.399	0.245	3.09585e-05	Infection-independent	ATP6V0B
1.16016e-09	0.692134	0.454	0.284	3.22117e-05	Infection-independent	MLEC
1.19435e-09	0.655606	0.601	0.467	3.3161e-05	Infection-independent	GPX4
1.198e-09	0.598032	0.598	0.44	3.32626e-05	Infection-independent	SKP1
1.26839e-09	0.471892	0.645	0.464	3.52168e-05	Infection-independent	ATP1B1
1.28617e-09	0.732492	0.361	0.2	3.57106e-05	Infection-independent	EMC3
1.31005e-09	1.0727	0.257	0.128	3.63734e-05	Infection-independent	ZFP36
1.36602e-09	0.649285	0.592	0.435	3.79277e-05	Infection-independent	EIF1
1.44436e-09	0.823977	0.436	0.27	4.01026e-05	Infection-independent	FOS
1.62714e-09	1.79293	0.118	0.039	4.51776e-05	Infection-independent	NDUFA7
1.73993e-09	1.23513	0.211	0.099	4.83092e-05	Infection-independent	RPL18A
1.76574e-09	0.574036	0.162	0.063	4.90258e-05	Infection-independent	ARL2
1.80141e-09	0.775155	0.205	0.091	5.00162e-05	Infection-independent	AC008771.1
1.89013e-09	1.01409	0.26	0.13	5.24794e-05	Infection-independent	CDC42EP4
1.92207e-09	0.804519	0.384	0.225	5.33662e-05	Infection-independent	TMEM14C
2.08466e-09	0.866828	0.312	0.165	5.78806e-05	Infection-independent	RNF145
2.08607e-09	0.791538	0.318	0.172	5.79197e-05	Infection-independent	SLC35A2
2.10605e-09	0.73794	0.52	0.346	5.84743e-05	Infection-independent	SLC25A3
2.18275e-09	0.84948	0.428	0.271	6.06042e-05	Infection-independent	CHCHD2
2.19249e-09	0.684777	0.266	0.131	6.08745e-05	Infection-independent	RPF2
2.21225e-09	0.542162	0.78	0.727	6.14231e-05	Infection-independent	TPPP3
2.33277e-09	0.726719	0.344	0.189	6.47693e-05	Infection-independent	MRPL18
2.40761e-09	0.611399	0.682	0.612	6.68472e-05	Infection-independent	C20orf85
2.44161e-09	0.625931	0.439	0.267	6.77913e-05	Infection-independent	TSPAN13
2.44795e-09	1.24465	0.234	0.114	6.79674e-05	Infection-independent	FOSB
2.49177e-09	1.42989	0.205	0.096	6.91841e-05	Infection-independent	SERTAD1
2.53287e-09	0.587742	0.488	0.306	7.03252e-05	Infection-independent	COX6B1
2.53779e-09	0.57005	0.303	0.156	7.04618e-05	Infection-independent	NAXE
2.58995e-09	0.832272	0.199	0.088	7.19098e-05	Infection-independent	AC244090.1
2.59425e-09	0.679089	0.419	0.254	7.20292e-05	Infection-independent	PLPP5
2.75771e-09	1.06386	0.303	0.161	7.65678e-05	Infection-independent	NDUFS8
2.81478e-09	0.696764	0.419	0.253	7.81522e-05	Infection-independent	MTIF3
2.96859e-09	0.884684	0.396	0.24	8.24228e-05	Infection-independent	UQCR10
2.97543e-09	1.85576	0.055	0.01	8.26128e-05	Infection-independent	SOCS1
3.13059e-09	1.12703	0.113	0.037	8.69209e-05	Infection-independent	CCDC8
3.15702e-09	1.01054	0.202	0.091	8.76546e-05	Infection-independent	DUSP23
3.17866e-09	1.82524	0.179	0.076	8.82554e-05	Infection-independent	ATP5F1D
3.23365e-09	1.15388	0.156	0.062	8.97823e-05	Infection-independent	KCNJ16
3.30755e-09	0.658389	0.477	0.309	9.1834e-05	Infection-independent	LAPTM4A
3.42755e-09	1.09081	0.153	0.06	9.5166e-05	Infection-independent	BABAM1
3.44948e-09	1.29618	0.223	0.104	9.57748e-05	Infection-independent	SBDS
3.74235e-09	0.720328	0.358	0.203	0.000103906	Infection-independent	NDUFC1
3.82713e-09	0.562365	0.425	0.257	0.00010626	Infection-independent	ISCU
3.97879e-09	1.14306	0.179	0.077	0.000110471	Infection-independent	TMEM109
3.98652e-09	0.491251	0.647	0.471	0.000110686	Infection-independent	TSPAN3
4.21145e-09	0.702662	0.286	0.15	0.000116931	Infection-independent	GRAMD2B
4.43013e-09	0.687512	0.462	0.296	0.000123003	Infection-independent	SMIM14
4.82954e-09	0.795913	0.225	0.106	0.000134092	Infection-independent	STAP2
4.97616e-09	0.474514	0.578	0.405	0.000138163	Infection-independent	COX4I1
5.04618e-09	0.812154	0.231	0.112	0.000140107	Infection-independent	PFDN2
5.17663e-09	0.704235	0.393	0.233	0.000143729	Infection-independent	SSR4
5.17669e-09	0.668543	0.52	0.353	0.000143731	Infection-independent	UCP2
5.18976e-09	0.870416	0.358	0.21	0.000144094	Infection-independent	CHCHD10
5.26816e-09	0.641903	0.52	0.348	0.00014627	Infection-independent	ATP5MG
5.80101e-09	0.556008	0.382	0.218	0.000161065	Infection-independent	RER1
5.82384e-09	0.859008	0.243	0.119	0.000161699	Infection-independent	DFFA
5.96669e-09	1.5525	0.095	0.028	0.000165665	Infection-independent	PLPPR3
5.99083e-09	1.42954	0.168	0.071	0.000166335	Infection-independent	SNHG8
6.02096e-09	0.49932	0.613	0.444	0.000167172	Infection-independent	TMEM59
6.09752e-09	0.942476	0.243	0.119	0.000169298	Infection-independent	KDELR1
6.15534e-09	0.729916	0.272	0.14	0.000170903	Infection-independent	C19orf33
6.42075e-09	1.76558	0.064	0.014	0.000178272	Infection-independent	RABGEF1
6.85693e-09	1.34183	0.24	0.123	0.000190383	Infection-independent	ID2
7.43517e-09	0.603423	0.607	0.439	0.000206437	Infection-independent	RPL34
7.46803e-09	0.485489	0.708	0.604	0.00020735	Infection-independent	ZMYND10
7.58837e-09	1.07892	0.197	0.09	0.000210691	Infection-independent	MRPS6
7.59718e-09	1.11865	0.136	0.051	0.000210936	Infection-independent	C6orf52
7.67366e-09	0.470028	0.26	0.13	0.000213059	Infection-independent	S100A4
7.75186e-09	1.07627	0.335	0.193	0.00021523	Infection-independent	BAD
7.90314e-09	0.556885	0.335	0.182	0.000219431	Infection-independent	OCIAD2
8.13617e-09	0.835575	0.22	0.104	0.000225901	Infection-independent	AC078864.2
8.2482e-09	0.689942	0.445	0.287	0.000229011	Infection-independent	COX8A
8.50883e-09	0.814565	0.324	0.183	0.000236248	Infection-independent	TMEM9
9.00761e-09	0.930792	0.494	0.326	0.000250096	Infection-independent	CHMP2A
9.01706e-09	0.740194	0.413	0.245	0.000250359	Infection-independent	PSMB8
9.22014e-09	0.693792	0.523	0.387	0.000255997	Infection-independent	TUFM
9.49805e-09	0.881384	0.191	0.086	0.000263713	Infection-independent	TMEM8A
1.01187e-08	0.876707	0.402	0.251	0.000280946	Infection-independent	WRB
1.01348e-08	0.383556	0.225	0.109	0.000281392	Infection-independent	LCN2
1.02056e-08	0.659904	0.223	0.106	0.000283359	Infection-independent	FAM3D
1.03946e-08	0.785276	0.272	0.142	0.000288606	Infection-independent	MRPL33
1.05259e-08	0.498259	0.618	0.45	0.000292252	Infection-independent	KRT19
1.06657e-08	0.667242	0.28	0.148	0.000296133	Infection-independent	RPSA
1.08798e-08	1.0932	0.24	0.123	0.000302077	Infection-independent	DNASE2
1.11232e-08	1.02229	0.185	0.082	0.000308837	Infection-independent	PNP
1.11352e-08	0.606244	0.645	0.515	0.00030917	Infection-independent	BASP1
1.1674e-08	0.676328	0.301	0.165	0.00032413	Infection-independent	DMAC1
1.20647e-08	0.778025	0.24	0.121	0.000334977	Infection-independent	MRPL52
1.21898e-08	0.95351	0.176	0.077	0.00033845	Infection-independent	TOMM22
1.22475e-08	1.86185	0.121	0.044	0.000340052	Infection-independent	RPL22L1
1.2323e-08	0.812208	0.199	0.091	0.000342148	Infection-independent	MRPL36
1.23817e-08	0.750298	0.298	0.163	0.000343777	Infection-independent	TRUB2
1.24167e-08	1.94481	0.116	0.041	0.000344751	Infection-independent	SOCS3
1.25148e-08	0.92837	0.205	0.096	0.000347472	Infection-independent	VDAC2
1.27027e-08	0.7312	0.486	0.313	0.000352691	Infection-independent	TMEM259
1.27969e-08	0.715855	0.523	0.369	0.000355305	Infection-independent	SPINT2
1.3084e-08	0.711944	0.355	0.21	0.000363277	Infection-independent	CXCL17
1.33359e-08	0.6971	0.477	0.32	0.000370271	Infection-independent	TSTD1
1.35706e-08	0.612142	0.613	0.446	0.000376789	Infection-independent	SELENOW
1.37305e-08	0.544438	0.673	0.517	0.000381228	Infection-independent	H3F3B
1.39252e-08	0.885933	0.211	0.099	0.000386634	Infection-independent	LRRC61
1.44935e-08	0.469596	0.422	0.257	0.000402413	Infection-independent	LAP3
1.46506e-08	0.923111	0.237	0.118	0.000406773	Infection-independent	ERG28
1.47026e-08	0.759852	0.179	0.079	0.000408217	Infection-independent	TTC30A
1.49977e-08	1.07842	0.179	0.079	0.000416411	Infection-independent	BANF1
1.51874e-08	0.645097	0.41	0.25	0.000421678	Infection-independent	TOB1
1.62226e-08	1.36458	0.09	0.027	0.00045042	Infection-independent	NRSN2
1.71297e-08	0.489722	0.491	0.325	0.000475607	Infection-independent	BUD23
1.75551e-08	0.888422	0.199	0.093	0.000487418	Infection-independent	PMVK
1.78942e-08	0.847096	0.329	0.189	0.000496833	Infection-independent	UBE2B
1.79878e-08	0.783697	0.26	0.135	0.000499431	Infection-independent	CEBPB
1.9023e-08	0.689817	0.223	0.108	0.000528174	Infection-independent	TIMM17B
1.91966e-08	0.837462	0.332	0.189	0.000532992	Infection-independent	TMED9
1.97568e-08	0.687283	0.173	0.074	0.000548548	Infection-independent	LRIF1
2.02241e-08	0.518842	0.691	0.562	0.000561524	Infection-independent	ODF3B
2.0233e-08	0.36346	0.283	0.147	0.000561768	Infection-independent	IFITM3
2.08728e-08	0.739485	0.512	0.368	0.000579533	Infection-independent	DNPH1
2.09983e-08	1.10789	0.295	0.164	0.000583018	Infection-independent	IDI1
2.12595e-08	1.4462	0.168	0.072	0.000590271	Infection-independent	RAET1E
2.19e-08	0.688092	0.289	0.156	0.000608053	Infection-independent	MAGEF1
2.20615e-08	0.799189	0.373	0.224	0.000612538	Infection-independent	AC084033.3
2.22956e-08	0.642319	0.41	0.254	0.000619037	Infection-independent	TPI1
2.23178e-08	0.66492	0.477	0.309	0.000619654	Infection-independent	RPL35
2.28138e-08	0.514562	0.37	0.215	0.000633426	Infection-independent	C7orf50
2.31154e-08	0.536448	0.344	0.197	0.0006418	Infection-independent	TRMT112
2.3619e-08	0.592914	0.275	0.144	0.000655782	Infection-independent	PHPT1
2.36422e-08	0.654653	0.436	0.271	0.000656425	Infection-independent	NDUFB10
2.38786e-08	0.670037	0.312	0.172	0.00066299	Infection-independent	OST4
2.39667e-08	0.791788	0.257	0.133	0.000665435	Infection-independent	ATP5MC1
2.41278e-08	0.628446	0.347	0.2	0.000669908	Infection-independent	PAF1
2.54053e-08	1.75649	0.066	0.016	0.000705379	Infection-independent	FOXN3-AS1
2.61436e-08	0.902694	0.361	0.213	0.000725878	Infection-independent	RHBDD2
2.62097e-08	0.713151	0.353	0.207	0.000727713	Infection-independent	PPIB
2.7386e-08	0.731065	0.535	0.367	0.000760372	Infection-independent	ENSA
2.74289e-08	0.675402	0.347	0.196	0.000761562	Infection-independent	S100P
2.9074e-08	0.82332	0.217	0.106	0.000807241	Infection-independent	USF1
3.07371e-08	0.722897	0.569	0.419	0.000853415	Infection-independent	RPL18
3.10722e-08	0.587436	0.194	0.089	0.00086272	Infection-independent	DCTPP1
3.25041e-08	0.647267	0.318	0.176	0.000902476	Infection-independent	POLD2
3.29217e-08	1.24592	0.113	0.04	0.000914072	Infection-independent	MIR4458HG
3.41976e-08	0.827277	0.205	0.097	0.000949497	Infection-independent	GABARAP
3.47765e-08	1.33511	0.13	0.05	0.00096557	Infection-independent	CYP4F11
3.53132e-08	0.537317	0.312	0.173	0.000980471	Infection-independent	FDXR
3.58284e-08	0.699304	0.402	0.249	0.000994776	Infection-independent	RPL14
3.68237e-08	0.949231	0.28	0.153	0.00102241	Infection-independent	ELOF1
3.73083e-08	0.929882	0.159	0.067	0.00103586	Infection-independent	C3orf58
3.78503e-08	4.24985	0.026	0.002	0.00105091	Infection-independent	RIMBP2
4.17887e-08	0.851953	0.205	0.1	0.00116026	Infection-independent	KLF2
4.20982e-08	0.679287	0.338	0.194	0.00116886	Infection-independent	APOO
4.79269e-08	0.543737	0.39	0.24	0.00133069	Infection-independent	FIS1
4.83313e-08	0.821209	0.211	0.102	0.00134192	Infection-independent	SLC1A5
4.85908e-08	0.866608	0.243	0.125	0.00134912	Infection-independent	RANBP1
4.90082e-08	0.625754	0.176	0.078	0.00136071	Infection-independent	SLC44A1
5.05673e-08	0.86554	0.165	0.072	0.001404	Infection-independent	SRPRB
5.31524e-08	0.468386	0.572	0.404	0.00147578	Infection-independent	ATP5F1A
5.35653e-08	0.934641	0.197	0.092	0.00148724	Infection-independent	MRPL37
5.87959e-08	0.621659	0.569	0.431	0.00163247	Infection-independent	RPL13
5.9666e-08	0.80373	0.295	0.163	0.00165663	Infection-independent	NDUFA13
6.34625e-08	0.610072	0.454	0.284	0.00176204	Infection-independent	RPL24
6.63057e-08	1.4603	0.223	0.114	0.00184098	Infection-independent	MSMO1
6.96598e-08	0.658864	0.503	0.354	0.00193411	Infection-independent	CSTB
7.2275e-08	0.822017	0.191	0.091	0.00200671	Infection-independent	GGCT
7.3124e-08	1.9383	0.116	0.044	0.00203029	Infection-independent	CEACAM6
7.31929e-08	4.31984	0.055	0.012	0.0020322	Infection-independent	EMP1
7.40302e-08	0.486654	0.639	0.525	0.00205545	Infection-independent	MORN2
7.45066e-08	0.467657	0.231	0.117	0.00206868	Infection-independent	RPL23A
7.49821e-08	0.589452	0.355	0.213	0.00208188	Infection-independent	CBY1
7.84999e-08	0.694239	0.176	0.079	0.00217955	Infection-independent	LRRC73
7.85197e-08	0.791888	0.214	0.106	0.0021801	Infection-independent	C12orf57
8.05597e-08	0.651825	0.393	0.247	0.00223674	Infection-independent	SQLE
8.06378e-08	0.675065	0.454	0.291	0.00223891	Infection-independent	YPEL5
8.06805e-08	0.919899	0.292	0.167	0.00224009	Infection-independent	VIM
8.19561e-08	1.3416	0.199	0.097	0.00227551	Infection-independent	VMO1
8.77095e-08	1.11943	0.194	0.093	0.00243525	Infection-independent	EBP
8.86836e-08	0.607836	0.318	0.184	0.0024623	Infection-independent	SLIRP
9.03149e-08	1.48833	0.159	0.071	0.00250759	Infection-independent	LDLR
9.24608e-08	1.87398	0.049	0.01	0.00256717	Infection-independent	DUSP2
9.31056e-08	0.614506	0.483	0.326	0.00258508	Infection-independent	PKIG
9.35726e-08	1.05789	0.202	0.1	0.00259804	Infection-independent	EMD
9.44569e-08	1.08179	0.13	0.052	0.0026226	Infection-independent	FASTKD5
9.446e-08	0.481558	0.801	0.713	0.00262268	Infection-independent	ALDH1A1
9.52192e-08	0.930453	0.303	0.171	0.00264376	Infection-independent	AP1M2
9.73505e-08	0.506118	0.61	0.449	0.00270294	Infection-independent	RPL11
1.04098e-07	0.567045	0.396	0.25	0.00289028	Infection-independent	ZFP36L1
1.05096e-07	0.779755	0.448	0.304	0.00291798	Infection-independent	RAC1
1.06078e-07	0.675596	0.451	0.298	0.00294525	Infection-independent	KLF6
1.09756e-07	1.20593	0.153	0.067	0.00304739	Infection-independent	SCAMP3
1.10186e-07	0.569772	0.581	0.432	0.00305932	Infection-independent	CKB
1.17815e-07	0.616383	0.277	0.153	0.00327113	Infection-independent	ITPA
1.18484e-07	0.903847	0.24	0.126	0.00328971	Infection-independent	COX17
1.20779e-07	0.661873	0.223	0.112	0.00335342	Infection-independent	CPSF3
1.22819e-07	0.705267	0.399	0.251	0.00341008	Infection-independent	ERH
1.23085e-07	0.605692	0.419	0.268	0.00341745	Infection-independent	C1orf43
1.30784e-07	0.768594	0.376	0.233	0.0036312	Infection-independent	MYCBP
1.3295e-07	0.743209	0.422	0.271	0.00369135	Infection-independent	SLC25A5
1.34461e-07	1.1285	0.197	0.097	0.00373331	Infection-independent	MCTS1
1.3531e-07	0.674921	0.512	0.375	0.00375687	Infection-independent	UQCRQ
1.35325e-07	0.494502	0.578	0.436	0.00375731	Infection-independent	ATP5F1B
1.37962e-07	0.446264	0.671	0.553	0.00383051	Infection-independent	SERF2
1.4534e-07	1.54223	0.101	0.036	0.00403535	Infection-independent	NR4A1
1.50098e-07	0.789585	0.338	0.206	0.00416748	Infection-independent	FGGY
1.50174e-07	1.31982	0.191	0.093	0.00416959	Infection-independent	HS3ST6
1.50592e-07	0.436809	0.734	0.61	0.00418117	Infection-independent	MYL6
1.56462e-07	0.920363	0.121	0.047	0.00434417	Infection-independent	C9orf16
1.59501e-07	0.639711	0.364	0.223	0.00442854	Infection-independent	BECN1
1.64283e-07	0.590826	0.445	0.295	0.00456133	Infection-independent	CFAP126
1.76957e-07	1.2143	0.156	0.07	0.00491322	Infection-independent	PEX11G
1.78072e-07	1.50413	0.26	0.144	0.00494418	Infection-independent	GALNT1
1.78782e-07	1.20425	0.121	0.048	0.00496388	Infection-independent	TEN1
1.78827e-07	0.433155	0.202	0.1	0.00496514	Infection-independent	HINT3
1.84373e-07	0.848924	0.321	0.19	0.00511911	Infection-independent	SNRPD3
1.85486e-07	0.818118	0.199	0.097	0.00515003	Infection-independent	PRMT1
1.86946e-07	0.718503	0.298	0.168	0.00519056	Infection-independent	GFOD2
1.88047e-07	1.12996	0.194	0.095	0.00522113	Infection-independent	UTP14C
2.04041e-07	0.945111	0.295	0.169	0.0056652	Infection-independent	ORMDL2
2.06485e-07	0.602768	0.483	0.314	0.00573306	Infection-independent	PSMA4
2.07404e-07	0.760079	0.208	0.104	0.00575857	Infection-independent	SLC1A4
2.09903e-07	1.06004	0.194	0.095	0.00582796	Infection-independent	TM2D1
2.11291e-07	0.578628	0.471	0.317	0.00586649	Infection-independent	TRIM8
2.14726e-07	0.71095	0.341	0.204	0.00596186	Infection-independent	TMEM94
2.16537e-07	0.759537	0.225	0.118	0.00601215	Infection-independent	PRPF19
2.20048e-07	0.459983	0.358	0.215	0.00610964	Infection-independent	RHOT2
2.20118e-07	0.795242	0.173	0.081	0.00611158	Infection-independent	PPIC
2.21657e-07	0.488462	0.445	0.293	0.00615431	Infection-independent	RPL37
2.25995e-07	0.42594	0.731	0.571	0.00627474	Infection-independent	AQP3
2.28141e-07	0.628535	0.329	0.2	0.00633434	Infection-independent	BDH1
2.31497e-07	0.514329	0.46	0.31	0.00642752	Infection-independent	GABARAPL2
2.32083e-07	0.893165	0.246	0.135	0.00644379	Infection-independent	CNIH4
2.33216e-07	1.21144	0.168	0.079	0.00647523	Infection-independent	IFI44L
2.36079e-07	0.973488	0.208	0.106	0.00655474	Infection-independent	TMEM147
2.38799e-07	0.875724	0.205	0.102	0.00663026	Infection-independent	SCYL1
2.40174e-07	1.15417	0.145	0.063	0.00666844	Infection-independent	PARL
2.46907e-07	0.656537	0.63	0.498	0.00685536	Infection-independent	RPL8
2.49965e-07	0.828283	0.254	0.14	0.00694027	Infection-independent	ELOC
2.6132e-07	0.650044	0.393	0.243	0.00725555	Infection-independent	HMGN1
2.6558e-07	0.640461	0.344	0.208	0.00737383	Infection-independent	NDUFB9
2.67114e-07	0.824658	0.24	0.127	0.00741642	Infection-independent	FZD3
2.6777e-07	1.15599	0.173	0.081	0.00743463	Infection-independent	SELENON
2.68879e-07	0.793462	0.332	0.198	0.00746542	Infection-independent	SDF4
2.70187e-07	0.602098	0.419	0.284	0.00750175	Infection-independent	FTO
2.7677e-07	0.810743	0.341	0.206	0.00768453	Infection-independent	SLC11A2
2.79367e-07	0.738543	0.243	0.131	0.00775663	Infection-independent	RHOC
2.85063e-07	0.825327	0.335	0.207	0.00791477	Infection-independent	DEGS2
2.94752e-07	0.660028	0.379	0.237	0.0081838	Infection-independent	LYRM2
2.9532e-07	0.880573	0.104	0.038	0.00819956	Infection-independent	CISD2
2.96947e-07	0.367437	0.373	0.224	0.00824472	Infection-independent	BCAP31
2.97304e-07	0.559107	0.338	0.2	0.00825466	Infection-independent	UXT
3.01808e-07	0.438034	0.425	0.277	0.00837971	Infection-independent	SEM1
3.0367e-07	0.591938	0.347	0.21	0.00843141	Infection-independent	PRRT3
3.04158e-07	0.829659	0.315	0.188	0.00844494	Infection-independent	RBM8A
3.06336e-07	0.658012	0.361	0.223	0.00850543	Infection-independent	NAT14
3.09721e-07	0.910288	0.145	0.063	0.00859941	Infection-independent	ORAI3
3.10183e-07	0.536486	0.439	0.286	0.00861222	Infection-independent	CYBA
3.12813e-07	0.455838	0.422	0.276	0.00868525	Infection-independent	RPL7A
3.13409e-07	0.608045	0.535	0.392	0.00870179	Infection-independent	FAU
3.14479e-07	0.5445	0.54	0.399	0.00873151	Infection-independent	PTGES3
3.15086e-07	0.618892	0.364	0.227	0.00874836	Infection-independent	SLC2A1
3.17836e-07	0.622811	0.306	0.176	0.0088247	Infection-independent	CDV3
3.19225e-07	1.18878	0.173	0.082	0.00886327	Infection-independent	EBPL
3.19319e-07	0.796513	0.315	0.189	0.00886589	Infection-independent	ADGRG1
3.20193e-07	0.861334	0.301	0.176	0.00889016	Infection-independent	CCND1
3.32997e-07	0.830992	0.197	0.097	0.00924565	Infection-independent	CPNE2
3.41821e-07	0.847678	0.289	0.168	0.00949067	Infection-independent	PLIN3
3.48688e-07	1.02447	0.361	0.224	0.00968132	Infection-independent	ST13
3.5497e-07	1.31906	0.246	0.134	0.00985573	Infection-independent	PPP1CA
4.79885e-184	4.84407	0.938	0.137	1.3324e-179	Infection-associated	IFI6
2.38886e-156	5.24372	0.692	0.061	6.63267e-152	Infection-associated	ISG15
3.47545e-149	5.8668	0.462	0.015	9.64959e-145	Infection-associated	IFITM1
8.32113e-145	4.07555	0.795	0.105	2.31036e-140	Infection-associated	IFITM3
9.16665e-111	3.87063	0.703	0.106	2.54512e-106	Infection-associated	IFIT1
2.14003e-103	4.14096	0.426	0.028	5.9418e-99	Infection-associated	HLA-DRB5
3.81448e-100	3.93607	0.549	0.062	1.05909e-95	Infection-associated	IFIT3
1.18927e-99	3.42221	0.513	0.051	3.302e-95	Infection-associated	IFI44L
7.00249e-97	3.53565	0.528	0.058	1.94424e-92	Infection-associated	OAS1
7.50383e-97	3.17565	0.949	0.405	2.08344e-92	Infection-associated	IFI27
5.35283e-95	4.64102	0.4	0.027	1.48621e-90	Infection-associated	SAA1
3.93196e-91	2.81095	0.959	0.455	1.09171e-86	Infection-associated	HLA-C
1.4253e-90	3.16424	0.508	0.056	3.95734e-86	Infection-associated	IFITM2
2.41023e-90	3.56535	0.369	0.023	6.69201e-86	Infection-associated	HLA-DPB1
9.65451e-90	5.13219	0.287	0.009	2.68057e-85	Infection-associated	SERPING1
5.17429e-87	3.26316	0.662	0.119	1.43664e-82	Infection-associated	OAS2
1.76078e-84	5.12647	0.267	0.008	4.88881e-80	Infection-associated	HLA-DMB
4.15455e-84	3.40681	0.446	0.045	1.15351e-79	Infection-associated	BST2
2.26651e-83	4.57266	0.364	0.026	6.29295e-79	Infection-associated	SAA2
5.64036e-81	2.59691	0.969	0.527	1.56605e-76	Infection-associated	HLA-B
1.53561e-80	4.03347	0.421	0.042	4.26363e-76	Infection-associated	OAS3
5.23285e-80	4.28939	0.451	0.054	1.4529e-75	Infection-associated	HLA-DPA1
8.03738e-80	3.22735	0.574	0.093	2.23158e-75	Infection-associated	UBE2L6
2.53989e-78	3.30267	0.846	0.305	7.05201e-74	Infection-associated	CD74
4.48841e-77	2.36808	0.554	0.081	1.24621e-72	Infection-associated	RPS4Y1
4.99234e-76	3.04424	0.544	0.086	1.38612e-71	Infection-associated	HERC6
1.14969e-75	2.5741	0.918	0.401	3.19212e-71	Infection-associated	HLA-E
1.70995e-74	3.28679	0.687	0.174	4.74767e-70	Infection-associated	HLA-DRA
2.43264e-74	2.31602	0.836	0.247	6.75422e-70	Infection-associated	STAT1
2.43447e-71	2.17191	0.959	0.573	6.75931e-67	Infection-associated	SLPI
2.67312e-71	3.36438	0.626	0.141	7.42191e-67	Infection-associated	HLA-DRB1
2.23743e-67	3.58774	0.467	0.069	6.21222e-63	Infection-associated	RSAD2
3.41021e-67	1.60027	0.979	0.722	9.46846e-63	Infection-associated	B2M
5.36332e-67	2.52883	0.918	0.445	1.48913e-62	Infection-associated	HLA-A
3.93749e-66	3.46241	0.41	0.051	1.09324e-61	Infection-associated	CFB
7.8123e-65	3.44156	0.513	0.089	2.16909e-60	Infection-associated	LCN2
1.72878e-64	4.07342	0.2	0.006	4.79997e-60	Infection-associated	HLA-DQA1
3.07219e-64	2.29862	0.667	0.162	8.52994e-60	Infection-associated	PSMB9
3.93751e-64	4.36919	0.195	0.005	1.09325e-59	Infection-associated	HLA-DQA2
1.04411e-63	2.99993	0.487	0.079	2.89896e-59	Infection-associated	TAP1
3.69673e-63	2.88816	0.595	0.128	1.0264e-58	Infection-associated	GBP1
4.34247e-63	2.4215	0.646	0.16	1.20569e-58	Infection-associated	MDK
7.47993e-62	2.34241	0.769	0.235	2.0768e-57	Infection-associated	LAP3
4.37088e-60	2.3389	0.697	0.176	1.21358e-55	Infection-associated	XAF1
5.39388e-60	2.4611	0.472	0.077	1.49761e-55	Infection-associated	VMO1
6.04498e-60	1.44547	0.959	0.777	1.67839e-55	Infection-associated	TSPAN1
6.34262e-59	2.25225	0.574	0.123	1.76103e-54	Infection-associated	LY6E
4.20819e-58	2.64406	0.554	0.115	1.1684e-53	Infection-associated	MT2A
1.14863e-57	2.16724	0.636	0.154	3.18916e-53	Infection-associated	PARP9
4.79161e-57	2.03342	0.646	0.156	1.33039e-52	Infection-associated	SHISA5
9.60429e-57	2.14352	0.708	0.207	2.66663e-52	Infection-associated	LGALS3BP
1.16922e-56	2.5574	0.569	0.128	3.24634e-52	Infection-associated	SAMD9
1.32631e-55	3.88693	0.313	0.033	3.68249e-51	Infection-associated	BPIFA1
2.96866e-55	2.74555	0.554	0.132	8.24249e-51	Infection-associated	HLA-F
9.46393e-54	2.37513	0.672	0.191	2.62766e-49	Infection-associated	APOL1
1.69678e-53	2.0732	0.656	0.179	4.71112e-49	Infection-associated	PLSCR1
2.35036e-53	1.82041	0.503	0.095	6.52578e-49	Infection-associated	DDX3Y
4.97896e-53	2.07602	0.718	0.227	1.38241e-48	Infection-associated	PSMB8
2.99352e-52	2.0547	0.641	0.177	8.31151e-48	Infection-associated	STOM
1.27184e-51	2.00075	0.815	0.3	3.53126e-47	Infection-associated	CBR1
2.94025e-51	1.56808	0.877	0.415	8.1636e-47	Infection-associated	S100A11
4.29967e-51	2.75	0.318	0.039	1.1938e-46	Infection-associated	HLA-DMA
2.71857e-50	3.47338	0.328	0.044	7.5481e-46	Infection-associated	CMPK2
4.98162e-50	2.5819	0.544	0.128	1.38315e-45	Infection-associated	MX2
2.29544e-49	2.44283	0.369	0.056	6.37328e-45	Infection-associated	HLA-G
2.4287e-49	3.94199	0.313	0.038	6.74327e-45	Infection-associated	S100A9
3.26854e-49	1.59016	0.851	0.355	9.0751e-45	Infection-associated	RPS19
4.83506e-49	2.92758	0.385	0.064	1.34245e-44	Infection-associated	ISG20
8.39674e-49	1.61839	0.892	0.502	2.33135e-44	Infection-associated	WFDC2
4.42994e-48	2.3091	0.421	0.078	1.22997e-43	Infection-associated	TRIM69
8.24317e-48	2.18913	0.862	0.385	2.28872e-43	Infection-associated	MX1
2.39982e-47	2.03328	0.682	0.215	6.6631e-43	Infection-associated	APOL6
9.60367e-47	1.344	0.923	0.457	2.66646e-42	Infection-associated	TSPAN3
2.15066e-46	2.20275	0.395	0.069	5.97131e-42	Infection-associated	GLRX
2.28961e-46	1.49939	0.764	0.274	6.35711e-42	Infection-associated	CFAP126
2.33744e-46	1.51561	0.862	0.384	6.48989e-42	Infection-associated	GAPDH
2.62312e-46	2.58956	0.262	0.028	7.28311e-42	Infection-associated	EIF1AY
3.42713e-46	2.26909	0.492	0.111	9.51542e-42	Infection-associated	IFI44
4.09089e-46	1.66682	0.923	0.552	1.13583e-41	Infection-associated	PIGR
6.84879e-46	1.35074	0.923	0.541	1.90157e-41	Infection-associated	UBB
1.26109e-45	4.27852	0.313	0.044	3.50143e-41	Infection-associated	IFIT2
8.3179e-45	1.63226	0.544	0.13	2.30947e-40	Infection-associated	RPS27
1.07226e-44	1.72165	0.672	0.219	2.97713e-40	Infection-associated	PSMB3
6.57444e-44	1.81133	0.605	0.175	1.82539e-39	Infection-associated	EIF5A
7.04598e-44	1.80091	0.646	0.192	1.95632e-39	Infection-associated	CXCL17
1.2594e-43	1.66608	0.708	0.236	3.49671e-39	Infection-associated	TPI1
2.26131e-43	1.45195	0.851	0.404	6.27851e-39	Infection-associated	CTSD
4.05625e-43	1.94413	0.703	0.256	1.12622e-38	Infection-associated	RARRES3
2.8784e-42	2.19422	0.328	0.051	7.99189e-38	Infection-associated	CRYM
2.89661e-42	2.57096	0.385	0.073	8.04244e-38	Infection-associated	APOL2
3.23306e-42	2.06505	0.436	0.092	8.9766e-38	Infection-associated	HRASLS2
3.89143e-42	1.34236	0.887	0.435	1.08046e-37	Infection-associated	PSENEN
5.79872e-42	2.16058	0.482	0.114	1.61001e-37	Infection-associated	DTX3L
6.05169e-42	1.41509	0.877	0.43	1.68025e-37	Infection-associated	OMG
9.41146e-42	1.92644	0.421	0.086	2.61309e-37	Infection-associated	MT1E
1.48318e-41	1.47291	0.913	0.54	4.11804e-37	Infection-associated	TUBA1A
3.15641e-41	1.71665	0.846	0.442	8.76378e-37	Infection-associated	TMSB10
6.5524e-41	4.54646	0.159	0.009	1.81927e-36	Infection-associated	SECTM1
1.39062e-40	2.70821	0.333	0.056	3.86106e-36	Infection-associated	GBP4
1.76177e-40	1.44662	0.836	0.377	4.89156e-36	Infection-associated	RPS12
2.39041e-40	2.26875	0.374	0.071	6.63696e-36	Infection-associated	RTP4
4.4103e-40	4.42942	0.154	0.008	1.22452e-35	Infection-associated	IDO1
5.66345e-40	1.9701	0.544	0.152	1.57246e-35	Infection-associated	TRIM22
7.09189e-40	1.33207	0.928	0.549	1.96906e-35	Infection-associated	ACTG1
1.39894e-39	1.47138	0.805	0.351	3.88417e-35	Infection-associated	DHCR24
1.54502e-39	1.23866	0.918	0.504	4.28976e-35	Infection-associated	PERP
1.86382e-39	1.36285	0.867	0.456	5.1749e-35	Infection-associated	ATP1B1
2.29397e-39	1.26574	0.897	0.5	6.36921e-35	Infection-associated	BASP1
2.50777e-39	2.86907	0.179	0.014	6.96281e-35	Infection-associated	TMEM140
3.16265e-39	1.81105	0.441	0.1	8.7811e-35	Infection-associated	PYCARD
3.22248e-39	1.32622	0.759	0.275	8.94721e-35	Infection-associated	ROMO1
1.3019e-38	1.4776	0.605	0.18	3.61472e-34	Infection-associated	C17orf97
3.69313e-38	1.47461	0.636	0.203	1.0254e-33	Infection-associated	TMEM50A
3.70889e-38	1.73669	0.364	0.07	1.02977e-33	Infection-associated	IFI35
4.33706e-38	1.13157	0.938	0.623	1.20418e-33	Infection-associated	PRDX1
5.5002e-38	1.46583	0.728	0.271	1.52713e-33	Infection-associated	ATP6V0E1
6.53972e-38	1.94559	0.682	0.249	1.81575e-33	Infection-associated	TNFSF10
7.41072e-38	1.473	0.569	0.16	2.05759e-33	Infection-associated	BRI3
8.56201e-38	2.96355	0.226	0.026	2.37724e-33	Infection-associated	TAP2
9.63979e-38	2.69705	0.287	0.043	2.67649e-33	Infection-associated	S100A8
1.05599e-37	2.33961	0.282	0.042	2.93197e-33	Infection-associated	EPSTI1
2.47579e-37	1.53827	0.61	0.194	6.87403e-33	Infection-associated	ESRRA
2.5841e-37	1.10071	0.928	0.575	7.17475e-33	Infection-associated	DYNLL1
3.50933e-37	1.33291	0.892	0.447	9.74366e-33	Infection-associated	NQO1
3.87466e-37	1.46473	0.523	0.139	1.0758e-32	Infection-associated	ELOF1
4.46991e-37	1.47765	0.703	0.263	1.24107e-32	Infection-associated	PDIA3
4.91462e-37	1.55878	0.631	0.21	1.36454e-32	Infection-associated	GADD45B
5.1613e-37	1.62621	0.754	0.34	1.43303e-32	Infection-associated	CTGF
8.12173e-37	1.34916	0.785	0.327	2.255e-32	Infection-associated	RPL27A
8.99944e-37	1.17084	0.954	0.723	2.49869e-32	Infection-associated	TUBB4B
2.04665e-36	1.33671	0.79	0.324	5.68252e-32	Infection-associated	ENO1
2.40175e-36	1.37158	0.831	0.421	6.66847e-32	Infection-associated	ATP5F1B
2.54354e-36	1.62558	0.6	0.193	7.06215e-32	Infection-associated	PPIB
3.54742e-36	1.69825	0.621	0.209	9.84941e-32	Infection-associated	CD82
3.85777e-36	1.42108	0.749	0.312	1.07111e-31	Infection-associated	BUD23
4.24497e-36	1.22669	0.882	0.418	1.17862e-31	Infection-associated	EIF1
5.94433e-36	2.43675	0.246	0.033	1.65044e-31	Infection-associated	SOCS3
6.17944e-36	2.78548	0.21	0.023	1.71572e-31	Infection-associated	HERC5
1.09098e-35	1.42157	0.692	0.264	3.02909e-31	Infection-associated	PSME1
1.22485e-35	1.25659	0.708	0.254	3.40081e-31	Infection-associated	CUTA
2.49662e-35	1.54111	0.579	0.186	6.93188e-31	Infection-associated	TNFRSF21
2.76487e-35	2.06397	0.338	0.067	7.67666e-31	Infection-associated	LAMP3
3.17361e-35	2.28978	0.615	0.214	8.81153e-31	Infection-associated	WARS
6.63501e-35	1.58242	0.482	0.128	1.84221e-30	Infection-associated	YIF1A
7.25926e-35	3.59361	0.154	0.011	2.01553e-30	Infection-associated	OASL
1.17463e-34	4.56383	0.103	0.003	3.26136e-30	Infection-associated	LAG3
1.35292e-34	1.48256	0.749	0.297	3.75638e-30	Infection-associated	SLFN5
1.3648e-34	1.45711	0.61	0.203	3.78936e-30	Infection-associated	HSPBP1
1.66571e-34	1.21964	0.79	0.341	4.62485e-30	Infection-associated	CAPNS1
1.95186e-34	1.409	0.615	0.208	5.41933e-30	Infection-associated	NAT14
2.10833e-34	1.55198	0.508	0.147	5.85378e-30	Infection-associated	NAXE
2.28417e-34	2.3984	0.287	0.049	6.342e-30	Infection-associated	PTN
2.43249e-34	1.25763	0.61	0.196	6.75381e-30	Infection-associated	MAL2
2.63443e-34	1.26833	0.692	0.252	7.3145e-30	Infection-associated	SCGB2A1
3.45403e-34	1.34281	0.595	0.189	9.59013e-30	Infection-associated	RAD23A
4.10165e-34	1.14268	0.913	0.492	1.13882e-29	Infection-associated	FXYD3
4.33953e-34	1.22815	0.836	0.394	1.20487e-29	Infection-associated	RPLP1
4.98324e-34	1.24141	0.641	0.215	1.3836e-29	Infection-associated	MRPL20
5.20992e-34	2.4533	0.385	0.09	1.44653e-29	Infection-associated	SAMD9L
5.50797e-34	1.28353	0.61	0.198	1.52929e-29	Infection-associated	MEA1
6.03383e-34	1.74086	0.554	0.178	1.67529e-29	Infection-associated	TMED9
6.18405e-34	1.54039	0.508	0.143	1.717e-29	Infection-associated	TMEM179B
6.23588e-34	1.34436	0.703	0.273	1.73139e-29	Infection-associated	COX8A
6.48684e-34	1.336	0.744	0.306	1.80107e-29	Infection-associated	TSTD1
8.77002e-34	1.3413	0.779	0.355	2.435e-29	Infection-associated	F11R
9.06883e-34	2.37473	0.297	0.053	2.51796e-29	Infection-associated	RPL39
1.066e-33	2.42706	0.303	0.056	2.95974e-29	Infection-associated	IFIT5
1.48065e-33	1.96733	0.349	0.072	4.11102e-29	Infection-associated	TMEM54
1.49452e-33	1.35919	0.651	0.237	4.14954e-29	Infection-associated	ATP6AP1
1.5058e-33	2.9427	0.185	0.019	4.18085e-29	Infection-associated	CADM1
2.70173e-33	2.80531	0.338	0.072	7.50136e-29	Infection-associated	NCOA7
3.29929e-33	1.40847	0.544	0.166	9.16049e-29	Infection-associated	MPV17L
5.33312e-33	1.2934	0.754	0.319	1.48074e-28	Infection-associated	CALR
5.72825e-33	1.56537	0.405	0.098	1.59045e-28	Infection-associated	ORMDL3
6.43822e-33	1.25158	0.733	0.294	1.78757e-28	Infection-associated	JTB
8.317e-33	1.44516	0.533	0.165	2.30922e-28	Infection-associated	SNRNP25
8.7225e-33	3.45929	0.113	0.005	2.4218e-28	Infection-associated	SAA4
9.41708e-33	1.18541	0.656	0.231	2.61465e-28	Infection-associated	ATP6V0B
1.2024e-32	1.35028	0.636	0.223	3.33846e-28	Infection-associated	DYNLL2
1.48752e-32	1.43093	0.667	0.252	4.1301e-28	Infection-associated	PSME2
1.67441e-32	2.5329	0.272	0.047	4.64901e-28	Infection-associated	TGM2
1.75323e-32	1.24742	0.672	0.254	4.86784e-28	Infection-associated	C1orf43
1.81681e-32	1.14877	0.769	0.336	5.04438e-28	Infection-associated	ATP5MG
1.95769e-32	2.20657	0.313	0.062	5.43554e-28	Infection-associated	PARP12
1.99951e-32	1.04435	0.933	0.592	5.55164e-28	Infection-associated	C20orf85
2.43226e-32	1.24278	0.779	0.371	6.75317e-28	Infection-associated	IGFBP2
2.82388e-32	1.58796	0.385	0.09	7.84049e-28	Infection-associated	NENF
3.30359e-32	3.47138	0.246	0.038	9.17243e-28	Infection-associated	RARRES1
3.34478e-32	1.25653	0.759	0.314	9.28677e-28	Infection-associated	CDC42
3.61975e-32	1.61143	0.313	0.06	1.00502e-27	Infection-associated	PSMB8-AS1
4.10582e-32	1.15287	0.928	0.631	1.13998e-27	Infection-associated	FTH1
4.35156e-32	1.21438	0.733	0.304	1.20821e-27	Infection-associated	CD81
4.43641e-32	1.64023	0.344	0.073	1.23177e-27	Infection-associated	JAGN1
4.50671e-32	1.66446	0.431	0.112	1.25129e-27	Infection-associated	CTXN1
4.58798e-32	1.36295	0.631	0.233	1.27385e-27	Infection-associated	RPS29
5.05631e-32	1.41315	0.528	0.161	1.40389e-27	Infection-associated	DAP
6.46061e-32	1.57921	0.482	0.137	1.79379e-27	Infection-associated	ENDOG
9.33955e-32	1.66371	0.482	0.139	2.59313e-27	Infection-associated	RPL41
9.71286e-32	1.27865	0.61	0.211	2.69678e-27	Infection-associated	ATP5MC2
1.0746e-31	1.27622	0.385	0.09	2.98363e-27	Infection-associated	RPL18A
1.15721e-31	1.47794	0.59	0.201	3.21299e-27	Infection-associated	BCL2L1
1.23223e-31	1.4027	0.523	0.161	3.42128e-27	Infection-associated	NDUFA8
1.27511e-31	1.22878	0.872	0.485	3.54034e-27	Infection-associated	TACSTD2
1.31092e-31	1.59835	0.564	0.192	3.63976e-27	Infection-associated	NR2F6
1.63582e-31	1.54229	0.297	0.055	4.54187e-27	Infection-associated	DDA1
1.87221e-31	1.38014	0.436	0.113	5.19819e-27	Infection-associated	RPS19BP1
1.88966e-31	1.35287	0.605	0.212	5.24663e-27	Infection-associated	BCAP31
1.92901e-31	2.42433	0.246	0.039	5.35589e-27	Infection-associated	GCNT1
1.99342e-31	1.23403	0.703	0.272	5.53473e-27	Infection-associated	MLEC
2.34925e-31	1.69735	0.333	0.069	6.5227e-27	Infection-associated	PSMB10
2.69059e-31	1.50044	0.662	0.248	7.47042e-27	Infection-associated	IRF1
4.65654e-31	1.39372	0.497	0.145	1.29289e-26	Infection-associated	ATP5MF
4.73923e-31	1.28212	0.713	0.31	1.31585e-26	Infection-associated	RPS21
5.20923e-31	1.15021	0.472	0.127	1.44634e-26	Infection-associated	ARF6
6.05219e-31	1.59624	0.421	0.109	1.68039e-26	Infection-associated	ERG28
6.35459e-31	1.14154	0.779	0.35	1.76435e-26	Infection-associated	ARF1
7.29439e-31	1.38991	0.708	0.309	2.02529e-26	Infection-associated	IFI16
7.6445e-31	0.988061	0.928	0.716	2.12249e-26	Infection-associated	TPPP3
7.74534e-31	2.48368	0.226	0.033	2.15049e-26	Infection-associated	APOL3
8.41724e-31	1.16267	0.815	0.392	2.33705e-26	Infection-associated	C9orf116
9.82649e-31	1.10517	0.831	0.387	2.72832e-26	Infection-associated	NDUFA4
1.13866e-30	1.19801	0.8	0.384	3.16149e-26	Infection-associated	UBL5
1.14171e-30	1.07831	0.882	0.488	3.16997e-26	Infection-associated	NUDC
1.15942e-30	1.33635	0.549	0.176	3.21912e-26	Infection-associated	PIN1
1.18895e-30	1.74239	0.236	0.036	3.30111e-26	Infection-associated	ZNF593
1.23523e-30	1.43004	0.477	0.137	3.42961e-26	Infection-associated	B4GALT5
1.32344e-30	1.38458	0.379	0.089	3.67452e-26	Infection-associated	MRPL17
1.36311e-30	1.61544	0.487	0.146	3.78467e-26	Infection-associated	EMC7
1.36971e-30	1.06924	0.821	0.396	3.80299e-26	Infection-associated	COX7A2
1.47808e-30	1.19598	0.615	0.214	4.1039e-26	Infection-associated	RPL28
1.52925e-30	1.269	0.538	0.17	4.24597e-26	Infection-associated	YIPF6
1.6849e-30	1.10886	0.81	0.402	4.67811e-26	Infection-associated	SAP18
1.68814e-30	1.41368	0.621	0.229	4.68711e-26	Infection-associated	UQCR10
1.94272e-30	1.20526	0.697	0.272	5.39396e-26	Infection-associated	SMDT1
2.33165e-30	1.10919	0.846	0.492	6.47383e-26	Infection-associated	HDGF
2.76042e-30	1.34454	0.749	0.319	7.66432e-26	Infection-associated	AGR3
2.89564e-30	1.18103	0.692	0.269	8.03973e-26	Infection-associated	STUB1
2.90871e-30	1.17143	0.805	0.404	8.07604e-26	Infection-associated	C4orf3
3.48203e-30	1.4547	0.456	0.129	9.66784e-26	Infection-associated	NFKBIA
4.01853e-30	1.53462	0.462	0.132	1.11574e-25	Infection-associated	NAPA
4.32253e-30	1.78711	0.415	0.11	1.20015e-25	Infection-associated	TEX264
4.54572e-30	1.32738	0.733	0.309	1.26212e-25	Infection-associated	SLC9A3R1
4.72086e-30	1.51643	0.482	0.146	1.31075e-25	Infection-associated	MED29
5.07286e-30	1.09191	0.585	0.201	1.40848e-25	Infection-associated	NDUFB4
5.54288e-30	1.1038	0.841	0.46	1.53898e-25	Infection-associated	RPS16
5.87155e-30	0.939103	0.928	0.501	1.63024e-25	Infection-associated	TMBIM6
6.70321e-30	0.905282	0.954	0.836	1.86115e-25	Infection-associated	CAPS
6.86237e-30	1.2538	0.605	0.215	1.90534e-25	Infection-associated	NAA38
7.61997e-30	1.13727	0.682	0.273	2.11568e-25	Infection-associated	EDF1
8.6103e-30	2.1645	0.328	0.073	2.39065e-25	Infection-associated	DDX58
8.71539e-30	8.26837	0.082	0.002	2.41983e-25	Infection-associated	SARSCoV2-3prime
8.93271e-30	1.53213	0.359	0.083	2.48017e-25	Infection-associated	DUSP23
9.82857e-30	1.18898	0.636	0.232	2.7289e-25	Infection-associated	LMAN2
1.18438e-29	1.62978	0.451	0.13	3.28843e-25	Infection-associated	TMED1
1.19028e-29	1.19266	0.61	0.221	3.30481e-25	Infection-associated	TUBA1B
1.34457e-29	1.56849	0.426	0.115	3.73321e-25	Infection-associated	LRG1
1.50116e-29	1.09112	0.554	0.175	4.16798e-25	Infection-associated	XIAP
1.59366e-29	1.3956	0.626	0.224	4.4248e-25	Infection-associated	CLDN3
1.83026e-29	1.4097	0.451	0.128	5.08173e-25	Infection-associated	ECH1
1.83041e-29	1.0301	0.872	0.484	5.08213e-25	Infection-associated	RPL8
1.84822e-29	1.73168	0.364	0.088	5.13159e-25	Infection-associated	SERTAD1
1.97765e-29	1.20662	0.538	0.172	5.49094e-25	Infection-associated	SLIRP
2.4857e-29	1.08161	0.769	0.371	6.90155e-25	Infection-associated	COX5B
3.29647e-29	1.22247	0.728	0.299	9.15266e-25	Infection-associated	MUC15
3.39141e-29	1.15694	0.585	0.202	9.41626e-25	Infection-associated	RHBDD2
3.69276e-29	1.2868	0.462	0.132	1.0253e-24	Infection-associated	YWHAG
4.03759e-29	1.617	0.359	0.086	1.12104e-24	Infection-associated	NBL1
5.11409e-29	1.36077	0.59	0.21	1.41993e-24	Infection-associated	CDKN1A
5.66878e-29	1.35192	0.579	0.206	1.57394e-24	Infection-associated	COX6A1
6.0096e-29	1.52463	0.595	0.214	1.66857e-24	Infection-associated	SLC2A1
6.36931e-29	1.1869	0.769	0.343	1.76844e-24	Infection-associated	CNDP2
6.77594e-29	1.22782	0.703	0.299	1.88134e-24	Infection-associated	LAPTM4A
7.02286e-29	1.08504	0.697	0.29	1.9499e-24	Infection-associated	RAC1
7.57054e-29	1.32381	0.513	0.162	2.10196e-24	Infection-associated	OST4
8.50433e-29	1.7432	0.395	0.104	2.36123e-24	Infection-associated	MIF
9.00528e-29	1.1435	0.831	0.424	2.50032e-24	Infection-associated	SPATS2L
1.0568e-28	1.10767	0.564	0.191	2.9342e-24	Infection-associated	PSMB6
1.09847e-28	1.17395	0.497	0.151	3.0499e-24	Infection-associated	POLR2F
1.13891e-28	1.15653	0.744	0.348	3.16217e-24	Infection-associated	SMIM22
1.14258e-28	1.45398	0.477	0.143	3.17236e-24	Infection-associated	ISCA2
1.21342e-28	1.22592	0.708	0.302	3.36906e-24	Infection-associated	CLIC1
1.22614e-28	0.932883	0.81	0.375	3.40438e-24	Infection-associated	FAU
1.27946e-28	1.12429	0.713	0.292	3.55241e-24	Infection-associated	CHMP4B
1.3883e-28	1.43799	0.4	0.106	3.85461e-24	Infection-associated	GRINA
1.44224e-28	2.06785	0.241	0.041	4.00439e-24	Infection-associated	CBR3
1.53394e-28	2.95708	0.159	0.017	4.25897e-24	Infection-associated	ZFY
1.69169e-28	1.23213	0.456	0.134	4.69697e-24	Infection-associated	GALNT1
1.7122e-28	1.18444	0.595	0.209	4.75392e-24	Infection-associated	CIPC
2.05047e-28	1.12825	0.79	0.366	5.69314e-24	Infection-associated	UNC93B1
2.09137e-28	1.61703	0.303	0.064	5.8067e-24	Infection-associated	APOBEC3C
2.09349e-28	1.30859	0.636	0.255	5.81256e-24	Infection-associated	ACO2
2.29365e-28	1.15444	0.431	0.117	6.36833e-24	Infection-associated	HIST2H2BE
2.50384e-28	1.2111	0.605	0.219	6.95191e-24	Infection-associated	TOMM20
2.57222e-28	1.51793	0.395	0.103	7.14176e-24	Infection-associated	DCAF12
2.61499e-28	1.10332	0.79	0.355	7.26052e-24	Infection-associated	CYB561
2.63185e-28	1.38976	0.492	0.153	7.30733e-24	Infection-associated	RALY
2.74013e-28	1.19245	0.692	0.28	7.60797e-24	Infection-associated	YPEL5
2.98601e-28	1.86178	0.349	0.085	8.29066e-24	Infection-associated	MRPL37
3.00197e-28	0.94617	0.918	0.537	8.33496e-24	Infection-associated	SERF2
3.00457e-28	1.18034	0.805	0.359	8.34218e-24	Infection-associated	PRSS23
3.01034e-28	1.10506	0.805	0.428	8.35821e-24	Infection-associated	PEBP1
3.17033e-28	1.48243	0.426	0.119	8.80243e-24	Infection-associated	SYNGR2
3.42333e-28	1.52243	0.636	0.243	9.50486e-24	Infection-associated	EFHD2
3.53112e-28	1.29079	0.856	0.468	9.80416e-24	Infection-associated	HSPA5
4.10876e-28	1.23636	0.59	0.21	1.1408e-23	Infection-associated	RER1
4.71159e-28	1.05936	0.8	0.384	1.30817e-23	Infection-associated	PTGES3
5.13551e-28	1.47334	0.436	0.124	1.42588e-23	Infection-associated	EI24
5.22923e-28	1.65514	0.4	0.111	1.4519e-23	Infection-associated	HIST1H1C
5.85755e-28	1.44006	0.431	0.124	1.62635e-23	Infection-associated	UBALD2
6.82042e-28	1.21207	0.6	0.211	1.89369e-23	Infection-associated	POMP
6.86121e-28	1.22548	0.626	0.235	1.90501e-23	Infection-associated	XRCC6
7.65349e-28	1.22988	0.482	0.145	2.12499e-23	Infection-associated	MRPS18B
7.70804e-28	1.18026	0.513	0.166	2.14014e-23	Infection-associated	ECHS1
9.16719e-28	1.08689	0.846	0.442	2.54527e-23	Infection-associated	ANXA11
1.01854e-27	1.23109	0.467	0.139	2.82798e-23	Infection-associated	UBE2N
1.02405e-27	1.41991	0.538	0.178	2.84327e-23	Infection-associated	RPL36
1.19798e-27	0.954451	0.892	0.629	3.3262e-23	Infection-associated	HSPH1
1.23785e-27	1.12345	0.779	0.377	3.43688e-23	Infection-associated	RPLP2
1.28423e-27	1.1508	0.585	0.202	3.56568e-23	Infection-associated	ARL1
1.32407e-27	1.14413	0.667	0.266	3.67627e-23	Infection-associated	2024-09-09
1.345e-27	0.880409	0.908	0.521	3.7344e-23	Infection-associated	RPS11
1.38253e-27	1.14608	0.61	0.223	3.83861e-23	Infection-associated	HACD3
1.43505e-27	1.08206	0.533	0.173	3.98441e-23	Infection-associated	OTUB1
1.45851e-27	1.01059	0.877	0.518	4.04956e-23	Infection-associated	DYNLT1
1.6606e-27	1.10471	0.682	0.273	4.61065e-23	Infection-associated	CYBA
1.74841e-27	1.04126	0.697	0.275	4.85446e-23	Infection-associated	KHDRBS1
1.80864e-27	1.27212	0.487	0.15	5.0217e-23	Infection-associated	NPC2
1.87711e-27	1.58801	0.774	0.383	5.21179e-23	Infection-associated	PARP14
2.04067e-27	1.09758	0.81	0.411	5.66592e-23	Infection-associated	TMEM123
2.23214e-27	1.20536	0.621	0.227	6.19753e-23	Infection-associated	ADIPOR1
2.32192e-27	1.20714	0.554	0.195	6.44682e-23	Infection-associated	GADD45GIP1
2.436e-27	1.16059	0.662	0.272	6.76356e-23	Infection-associated	TMEM14B
2.62795e-27	1.1357	0.713	0.305	7.29651e-23	Infection-associated	AHSA1
2.81602e-27	1.57405	0.282	0.058	7.81867e-23	Infection-associated	PEA15
2.8621e-27	1.11904	0.61	0.222	7.94663e-23	Infection-associated	BSG
2.9903e-27	0.980354	0.738	0.322	8.30257e-23	Infection-associated	RPS3
3.11884e-27	0.944312	0.872	0.482	8.65947e-23	Infection-associated	ITM2B
3.33576e-27	1.08074	0.631	0.24	9.26175e-23	Infection-associated	WRB
3.46769e-27	1.19756	0.667	0.266	9.62803e-23	Infection-associated	CMTM6
3.62968e-27	1.94813	0.292	0.064	1.00778e-22	Infection-associated	CIITA
3.78023e-27	1.22213	0.569	0.198	1.04958e-22	Infection-associated	NDUFB5
3.8727e-27	0.905574	0.923	0.585	1.07525e-22	Infection-associated	CIB1
3.97171e-27	1.16709	0.769	0.364	1.10275e-22	Infection-associated	DNAJB1
4.06147e-27	0.964677	0.81	0.379	1.12767e-22	Infection-associated	HNRNPF
4.19444e-27	1.06801	0.81	0.395	1.16459e-22	Infection-associated	COX4I1
4.29428e-27	1.18594	0.518	0.168	1.19231e-22	Infection-associated	SCAMP2
4.38178e-27	1.22132	0.687	0.283	1.2166e-22	Infection-associated	SERPINB1
4.60654e-27	1.20987	0.579	0.208	1.27901e-22	Infection-associated	TMEM219
4.83981e-27	1.03078	0.841	0.42	1.34377e-22	Infection-associated	KRT8
5.10191e-27	1.16868	0.338	0.08	1.41655e-22	Infection-associated	AP2S1
5.71236e-27	1.34859	0.61	0.246	1.58604e-22	Infection-associated	COX5A
5.71613e-27	1.11673	0.692	0.288	1.58708e-22	Infection-associated	CST3
5.91273e-27	1.33771	0.554	0.197	1.64167e-22	Infection-associated	NDUFB9
5.94854e-27	0.959674	0.856	0.451	1.65161e-22	Infection-associated	COX7C
5.96135e-27	0.86008	0.944	0.674	1.65517e-22	Infection-associated	ANXA2
6.35544e-27	2.14669	0.354	0.09	1.76459e-22	Infection-associated	MSRB1
6.51038e-27	1.37386	0.523	0.175	1.80761e-22	Infection-associated	MANBAL
7.45577e-27	1.17481	0.703	0.291	2.0701e-22	Infection-associated	RAB7A
7.4906e-27	1.49259	0.379	0.101	2.07976e-22	Infection-associated	TIMM17B
7.83432e-27	2.50991	0.231	0.041	2.1752e-22	Infection-associated	C3
7.98051e-27	1.11251	0.805	0.438	2.21579e-22	Infection-associated	METTL7A
8.30393e-27	1.18777	0.451	0.137	2.30559e-22	Infection-associated	SNRPB
8.32105e-27	1.32431	0.646	0.262	2.31034e-22	Infection-associated	FOS
8.49216e-27	1.41032	0.328	0.077	2.35785e-22	Infection-associated	PNPO
8.59592e-27	1.12734	0.508	0.166	2.38666e-22	Infection-associated	PRR13
9.23667e-27	1.35607	0.574	0.213	2.56456e-22	Infection-associated	MRPL41
9.35301e-27	1.47153	0.431	0.13	2.59686e-22	Infection-associated	FUT2
9.51476e-27	1.22427	0.492	0.156	2.64177e-22	Infection-associated	DCTN3
9.85437e-27	1.48744	0.379	0.1	2.73606e-22	Infection-associated	UBTD1
1.08362e-26	0.999032	0.621	0.223	3.00868e-22	Infection-associated	CD99
1.12139e-26	1.13996	0.523	0.172	3.11355e-22	Infection-associated	B3GNT7
1.12274e-26	1.13277	0.544	0.186	3.1173e-22	Infection-associated	DNAL4
1.18847e-26	1.71918	0.246	0.045	3.29978e-22	Infection-associated	CRB3
1.51249e-26	1.10382	0.646	0.252	4.19943e-22	Infection-associated	ERP29
1.55696e-26	0.987172	0.954	0.705	4.3229e-22	Infection-associated	ALDH1A1
1.66543e-26	1.4841	0.364	0.095	4.62406e-22	Infection-associated	HMOX2
1.86258e-26	1.21224	0.503	0.163	5.17144e-22	Infection-associated	MFSD14B
1.88866e-26	0.994027	0.856	0.48	5.24387e-22	Infection-associated	RPS14
1.91521e-26	0.914476	0.826	0.405	5.31757e-22	Infection-associated	RPL18
1.92636e-26	1.81956	0.287	0.062	5.34853e-22	Infection-associated	SLC39A3
1.92872e-26	1.99395	0.308	0.069	5.3551e-22	Infection-associated	MAPK6
2.0129e-26	0.964403	0.872	0.45	5.58882e-22	Infection-associated	GPX4
2.04613e-26	0.928981	0.851	0.44	5.68108e-22	Infection-associated	POR
2.16819e-26	1.39753	0.354	0.089	6.01998e-22	Infection-associated	GPR137
2.34629e-26	1.04136	0.477	0.146	6.51448e-22	Infection-associated	BCL2L13
2.66307e-26	1.12276	0.667	0.279	7.39402e-22	Infection-associated	RSPH9
2.71269e-26	1.17177	0.708	0.31	7.53177e-22	Infection-associated	POLR2I
2.75507e-26	1.26493	0.426	0.123	7.64946e-22	Infection-associated	RRAGD
3.11217e-26	1.56282	0.21	0.033	8.64094e-22	Infection-associated	B3GALT6
3.51599e-26	1.4966	0.349	0.088	9.76215e-22	Infection-associated	PRELID1
3.54182e-26	1.13377	0.533	0.184	9.83387e-22	Infection-associated	BAD
3.62644e-26	1.19699	0.426	0.121	1.00688e-21	Infection-associated	RBKS
3.6462e-26	0.993708	0.872	0.513	1.01237e-21	Infection-associated	CTSS
3.96021e-26	1.22474	0.682	0.298	1.09955e-21	Infection-associated	GSN
3.98651e-26	1.22725	0.559	0.199	1.10685e-21	Infection-associated	RPS27A
4.28822e-26	1.24429	0.333	0.079	1.19062e-21	Infection-associated	TMEM8A
4.30745e-26	0.865557	0.959	0.639	1.19596e-21	Infection-associated	PRDX5
4.41896e-26	1.19613	0.415	0.12	1.22692e-21	Infection-associated	ARPC4
4.51761e-26	1.42698	0.354	0.091	1.25431e-21	Infection-associated	SUPT4H1
4.63365e-26	1.13388	0.754	0.353	1.28653e-21	Infection-associated	PSMB4
4.77781e-26	1.61744	0.41	0.12	1.32656e-21	Infection-associated	ARHGDIA
5.02331e-26	1.04394	0.651	0.259	1.39472e-21	Infection-associated	PDIA6
5.10105e-26	1.20047	0.538	0.186	1.41631e-21	Infection-associated	NDUFV2
5.18372e-26	1.15934	0.579	0.218	1.43926e-21	Infection-associated	TMEM14C
5.30298e-26	2.00562	0.292	0.065	1.47237e-21	Infection-associated	IRF7
5.34118e-26	5.17524	0.077	0.002	1.48298e-21	Infection-associated	HLA-DOA
5.43204e-26	0.827618	0.544	0.187	1.50821e-21	Infection-associated	B4GALT1
5.47371e-26	1.76982	0.338	0.085	1.51978e-21	Infection-associated	ACVR1
5.52416e-26	1.03616	0.733	0.318	1.53378e-21	Infection-associated	ELOB
5.76737e-26	0.975349	0.774	0.347	1.60131e-21	Infection-associated	RPL15
5.77247e-26	1.44973	0.482	0.158	1.60273e-21	Infection-associated	UBE2Z
6.07874e-26	1.10013	0.703	0.31	1.68776e-21	Infection-associated	LRRC10B
6.67346e-26	1.14077	0.764	0.369	1.85289e-21	Infection-associated	SDC4
6.83849e-26	0.899572	0.431	0.124	1.89871e-21	Infection-associated	CISD3
6.99589e-26	1.1521	0.656	0.269	1.94241e-21	Infection-associated	NDUFA2
7.2947e-26	0.92468	0.964	0.816	2.02537e-21	Infection-associated	SAT1
8.10065e-26	1.45459	0.385	0.106	2.24915e-21	Infection-associated	CBX6
8.93997e-26	1.4408	0.441	0.136	2.48218e-21	Infection-associated	PFN1
9.03974e-26	1.32467	0.482	0.16	2.50988e-21	Infection-associated	TMEM125
9.97333e-26	1.4034	0.313	0.073	2.7691e-21	Infection-associated	TTC30A
9.98912e-26	1.14266	0.672	0.284	2.77348e-21	Infection-associated	P4HB
1.0353e-25	1.10562	0.697	0.293	2.87451e-21	Infection-associated	GHITM
1.11988e-25	1.09761	0.682	0.287	3.10935e-21	Infection-associated	EIF2AK2
1.2512e-25	2.36038	0.21	0.035	3.47395e-21	Infection-associated	SPRR3
1.30463e-25	1.3911	0.385	0.106	3.62229e-21	Infection-associated	SZRD1
1.31312e-25	1.88705	0.415	0.123	3.64587e-21	Infection-associated	YIPF3
1.34398e-25	1.76341	0.267	0.055	3.73155e-21	Infection-associated	G6PC3
1.72775e-25	1.19335	0.503	0.168	4.79709e-21	Infection-associated	C5orf15
1.81836e-25	1.46374	0.338	0.086	5.04867e-21	Infection-associated	IER3IP1
1.96635e-25	1.07185	0.574	0.209	5.45958e-21	Infection-associated	NDUFS3
2.01196e-25	0.645942	0.487	0.153	5.58621e-21	Infection-associated	NDUFS8
2.1007e-25	1.5677	0.338	0.087	5.8326e-21	Infection-associated	ADH6
2.13268e-25	1.16565	0.764	0.361	5.92139e-21	Infection-associated	RPLP0
2.16104e-25	1.00673	0.805	0.404	6.00011e-21	Infection-associated	ACTB
2.17878e-25	1.30452	0.554	0.196	6.04938e-21	Infection-associated	SCAND1
2.22361e-25	1.33875	0.338	0.086	6.17385e-21	Infection-associated	COMMD7
2.32123e-25	1.0778	0.379	0.104	6.44489e-21	Infection-associated	TMED3
2.41506e-25	1.80566	0.267	0.056	6.70542e-21	Infection-associated	CXCL16
2.45141e-25	1.16927	0.621	0.246	6.80635e-21	Infection-associated	ARPC3
2.53456e-25	1.12576	0.564	0.21	7.03719e-21	Infection-associated	IRF6
2.55489e-25	1.81742	0.205	0.033	7.09366e-21	Infection-associated	BTN3A3
2.66534e-25	1.04818	0.754	0.357	7.40032e-21	Infection-associated	SPINT2
2.68416e-25	1.08736	0.795	0.391	7.45257e-21	Infection-associated	CD9
2.72247e-25	1.11398	0.349	0.09	7.55894e-21	Infection-associated	DRAP1
2.94949e-25	0.910077	0.749	0.328	8.18927e-21	Infection-associated	TMED10
3.009e-25	0.981629	0.733	0.328	8.3545e-21	Infection-associated	SPCS1
3.18245e-25	0.927634	0.846	0.412	8.83607e-21	Infection-associated	CD63
3.37627e-25	1.74039	0.308	0.073	9.37421e-21	Infection-associated	MPDU1
3.65937e-25	1.58781	0.303	0.07	1.01602e-20	Infection-associated	FDX1
3.98611e-25	1.07885	0.641	0.269	1.10674e-20	Infection-associated	RPL32
3.99643e-25	1.18748	0.615	0.251	1.10961e-20	Infection-associated	GDI2
4.23194e-25	1.11629	0.533	0.187	1.175e-20	Infection-associated	RILPL2
4.26242e-25	1.40677	0.41	0.122	1.18346e-20	Infection-associated	ZFP91
4.28168e-25	1.08415	0.631	0.262	1.18881e-20	Infection-associated	SLC25A5
4.37559e-25	1.10984	0.6	0.225	1.21488e-20	Infection-associated	ST14
4.51872e-25	1.13507	0.754	0.347	1.25462e-20	Infection-associated	JPT2
4.53625e-25	1.27059	0.508	0.172	1.25949e-20	Infection-associated	LSM4
4.69257e-25	1.77096	0.21	0.035	1.30289e-20	Infection-associated	CKLF
4.84134e-25	1.52231	0.421	0.127	1.3442e-20	Infection-associated	BAG3
5.00489e-25	1.17964	0.6	0.233	1.38961e-20	Infection-associated	UQCR11
5.94045e-25	1.34144	0.436	0.136	1.64937e-20	Infection-associated	TMEM14A
6.11054e-25	1.24623	0.482	0.158	1.69659e-20	Infection-associated	EIF4EBP2
6.51832e-25	1.25552	0.451	0.143	1.80981e-20	Infection-associated	PHB
6.57301e-25	1.0488	0.441	0.135	1.825e-20	Infection-associated	MRPL33
6.73964e-25	1.17813	0.569	0.207	1.87126e-20	Infection-associated	TTC9
6.99307e-25	1.01048	0.805	0.465	1.94163e-20	Infection-associated	AES
7.10748e-25	2.42923	0.262	0.056	1.97339e-20	Infection-associated	EGR1
7.33975e-25	1.14775	0.497	0.168	2.03788e-20	Infection-associated	ATP6V1F
7.72114e-25	1.14171	0.441	0.134	2.14377e-20	Infection-associated	JMJD8
7.75034e-25	1.64176	0.385	0.111	2.15188e-20	Infection-associated	TMEM127
7.99627e-25	1.07657	0.59	0.223	2.22016e-20	Infection-associated	ALKBH5
9.75681e-25	1.55711	0.41	0.123	2.70898e-20	Infection-associated	DDX60
1.04251e-24	0.938253	0.574	0.21	2.89454e-20	Infection-associated	SNU13
1.05236e-24	1.0891	0.513	0.175	2.92187e-20	Infection-associated	TMEM9
1.10984e-24	0.853973	0.887	0.567	3.08147e-20	Infection-associated	SNTN
1.18726e-24	0.92596	0.836	0.465	3.29641e-20	Infection-associated	RPL19
1.19874e-24	1.12046	0.579	0.221	3.32829e-20	Infection-associated	RTN3
1.26535e-24	1.56491	0.441	0.142	3.51324e-20	Infection-associated	GGT6
1.2858e-24	1.63778	0.308	0.075	3.57003e-20	Infection-associated	GM2A
1.29291e-24	1.04483	0.559	0.201	3.58976e-20	Infection-associated	TMEM258
1.3197e-24	1.85777	0.231	0.043	3.66416e-20	Infection-associated	LGALS9
1.42798e-24	1.01592	0.759	0.348	3.96479e-20	Infection-associated	CYSTM1
1.43072e-24	1.20448	0.549	0.202	3.9724e-20	Infection-associated	CHCHD10
1.44868e-24	1.03013	0.656	0.261	4.02225e-20	Infection-associated	STAU1
1.45132e-24	1.01232	0.728	0.338	4.02958e-20	Infection-associated	GUK1
1.47264e-24	1.18093	0.379	0.107	4.08878e-20	Infection-associated	NUBP1
1.49639e-24	1.05393	0.446	0.138	4.15474e-20	Infection-associated	SELENOK
1.50255e-24	1.2397	0.513	0.182	4.17182e-20	Infection-associated	AGTRAP
1.53634e-24	1.0147	0.528	0.181	4.26565e-20	Infection-associated	AKIRIN1
1.56956e-24	1.13294	0.4	0.115	4.35789e-20	Infection-associated	UQCC3
1.59076e-24	1.74966	0.303	0.075	4.41673e-20	Infection-associated	HELZ2
1.64139e-24	1.04585	0.426	0.127	4.55733e-20	Infection-associated	TXNDC17
1.64876e-24	3.28234	0.149	0.018	4.57777e-20	Infection-associated	ETV7
1.67104e-24	1.27147	0.503	0.174	4.63965e-20	Infection-associated	CALM3
1.71025e-24	1.06018	0.503	0.168	4.74852e-20	Infection-associated	SRD5A2
1.78217e-24	1.45787	0.472	0.163	4.94821e-20	Infection-associated	CD47
1.83477e-24	1.10307	0.523	0.182	5.09425e-20	Infection-associated	TCTA
1.86129e-24	0.914585	0.913	0.641	5.16786e-20	Infection-associated	ATP5IF1
1.90304e-24	0.947484	0.615	0.237	5.28379e-20	Infection-associated	CYC1
1.94274e-24	1.13888	0.672	0.293	5.39402e-20	Infection-associated	MRFAP1
1.96627e-24	1.23753	0.508	0.17	5.45934e-20	Infection-associated	RTRAF
2.02741e-24	1.97189	0.267	0.058	5.62909e-20	Infection-associated	ITM2C
2.19137e-24	1.05867	0.436	0.136	6.08433e-20	Infection-associated	RND3
2.28063e-24	1.0039	0.574	0.209	6.33218e-20	Infection-associated	CCT4
2.38724e-24	1.2122	0.338	0.088	6.62817e-20	Infection-associated	NMI
2.43258e-24	1.39213	0.297	0.07	6.75407e-20	Infection-associated	SQOR
2.43571e-24	1.0047	0.564	0.212	6.76276e-20	Infection-associated	MCL1
2.48443e-24	1.1981	0.59	0.235	6.89801e-20	Infection-associated	PRR15
2.52295e-24	1.2991	0.472	0.16	7.00496e-20	Infection-associated	EHD4
2.52445e-24	1.23539	0.303	0.071	7.00915e-20	Infection-associated	LAPTM4B
2.52915e-24	0.890684	0.692	0.289	7.02219e-20	Infection-associated	COX7B
2.56055e-24	1.09951	0.631	0.254	7.10938e-20	Infection-associated	AGPAT3
2.81996e-24	1.31039	0.374	0.106	7.82962e-20	Infection-associated	MCRIP2
2.96047e-24	0.979043	0.785	0.396	8.21974e-20	Infection-associated	ATP5F1A
3.02537e-24	0.963766	0.744	0.356	8.39994e-20	Infection-associated	DNPH1
3.25762e-24	1.2908	0.328	0.083	9.04478e-20	Infection-associated	DCTPP1
3.453e-24	1.43966	0.385	0.111	9.58725e-20	Infection-associated	PRPF19
3.45624e-24	0.909973	0.897	0.567	9.59624e-20	Infection-associated	HSPA8
3.70036e-24	1.0907	0.559	0.21	1.0274e-19	Infection-associated	CDCP1
3.74561e-24	1.29557	0.359	0.098	1.03997e-19	Infection-associated	CDK2AP2
3.84073e-24	0.933654	0.897	0.52	1.06638e-19	Infection-associated	SOD1
3.99448e-24	0.999375	0.59	0.225	1.10907e-19	Infection-associated	MDH2
4.11229e-24	1.22161	0.487	0.164	1.14178e-19	Infection-associated	CTSA
4.18904e-24	1.09764	0.733	0.378	1.16309e-19	Infection-associated	RPL35A
4.2269e-24	1.04934	0.605	0.232	1.1736e-19	Infection-associated	CCT7
4.2973e-24	1.14133	0.503	0.172	1.19315e-19	Infection-associated	HAX1
4.3323e-24	1.56064	0.39	0.116	1.20286e-19	Infection-associated	WDR82
4.36578e-24	0.968189	0.446	0.135	1.21216e-19	Infection-associated	TIMMDC1
4.41672e-24	0.995085	0.538	0.191	1.2263e-19	Infection-associated	BRK1
4.49874e-24	1.03083	0.569	0.212	1.24908e-19	Infection-associated	ICMT
4.52236e-24	1.03612	0.492	0.163	1.25563e-19	Infection-associated	ATP6V0D1
4.57993e-24	0.876588	0.918	0.678	1.27162e-19	Infection-associated	HSP90AB1
4.78266e-24	1.0516	0.8	0.397	1.32791e-19	Infection-associated	ZNF664
4.89118e-24	1.30053	0.297	0.07	1.35804e-19	Infection-associated	EMC9
5.03584e-24	0.935005	0.682	0.296	1.3982e-19	Infection-associated	UBA52
5.41408e-24	1.10248	0.6	0.23	1.50322e-19	Infection-associated	QSOX1
5.42987e-24	1.33261	0.344	0.091	1.5076e-19	Infection-associated	IRAK1
5.67491e-24	1.00677	0.354	0.093	1.57564e-19	Infection-associated	EMD
5.74216e-24	1.05308	0.497	0.166	1.59431e-19	Infection-associated	YIPF5
6.19604e-24	1.05794	0.333	0.086	1.72033e-19	Infection-associated	BOLA3
6.36108e-24	1.15666	0.708	0.318	1.76615e-19	Infection-associated	HSPA9
6.40859e-24	1.15791	0.569	0.216	1.77934e-19	Infection-associated	B9D1
6.97272e-24	1.14811	0.421	0.126	1.93598e-19	Infection-associated	HTATIP2
7.0163e-24	1.48778	0.226	0.042	1.94808e-19	Infection-associated	ASS1
8.6829e-24	3.45989	0.103	0.007	2.41081e-19	Infection-associated	PDZK1IP1
8.79976e-24	1.41045	0.385	0.114	2.44325e-19	Infection-associated	SLC38A2
8.95925e-24	1.09995	0.415	0.127	2.48754e-19	Infection-associated	EIPR1
8.99747e-24	0.914701	0.605	0.23	2.49815e-19	Infection-associated	FIS1
9.1645e-24	1.34312	0.359	0.1	2.54452e-19	Infection-associated	NIPA2
9.62193e-24	1.1276	0.585	0.224	2.67153e-19	Infection-associated	SERINC3
9.86035e-24	1.13477	0.815	0.44	2.73773e-19	Infection-associated	FTL
1.18595e-23	1.206	0.272	0.061	3.29278e-19	Infection-associated	HSH2D
1.23661e-23	1.64288	0.231	0.045	3.43343e-19	Infection-associated	EXOSC6
1.25991e-23	1.44889	0.426	0.134	3.49815e-19	Infection-associated	RRP7A
1.26161e-23	0.953207	0.79	0.38	3.50286e-19	Infection-associated	YWHAZ
1.27096e-23	0.928532	0.482	0.159	3.52881e-19	Infection-associated	CNPY3
1.31061e-23	1.18755	0.467	0.154	3.63892e-19	Infection-associated	UBE2A
1.32175e-23	1.01948	0.697	0.313	3.66985e-19	Infection-associated	PCBP1
1.33234e-23	0.957473	0.856	0.488	3.69924e-19	Infection-associated	ATP1A1
1.33237e-23	1.00344	0.621	0.242	3.69932e-19	Infection-associated	SLC25A4
1.34306e-23	1.06837	0.497	0.17	3.729e-19	Infection-associated	CASP7
1.35778e-23	1.24968	0.508	0.186	3.76989e-19	Infection-associated	TMX4
1.4094e-23	1.13266	0.369	0.103	3.9132e-19	Infection-associated	MBOAT7
1.4098e-23	1.12623	0.467	0.154	3.91432e-19	Infection-associated	RETREG1
1.51294e-23	1.14103	0.482	0.165	4.20068e-19	Infection-associated	RHOU
1.5569e-23	1.20077	0.662	0.303	4.32273e-19	Infection-associated	COX6B1
1.69798e-23	1.00953	0.718	0.331	4.71444e-19	Infection-associated	PFN2
1.77845e-23	1.16724	0.554	0.213	4.93785e-19	Infection-associated	RPS15
1.78443e-23	1.57723	0.262	0.057	4.95446e-19	Infection-associated	ZDHHC24
1.8532e-23	0.848712	0.923	0.619	5.14542e-19	Infection-associated	C9orf24
1.86163e-23	0.958845	0.815	0.43	5.16882e-19	Infection-associated	SKP1
1.93497e-23	1.04893	0.379	0.109	5.37244e-19	Infection-associated	POLDIP2
2.00139e-23	0.858389	0.728	0.318	5.55686e-19	Infection-associated	RAB11A
2.00884e-23	0.98355	0.821	0.418	5.57754e-19	Infection-associated	RAB11FIP1
2.07551e-23	1.32234	0.333	0.087	5.76266e-19	Infection-associated	PPIF
2.12869e-23	1.18061	0.518	0.187	5.9103e-19	Infection-associated	APOO
2.22428e-23	1.11393	0.503	0.179	6.17571e-19	Infection-associated	SYS1
2.32851e-23	0.859074	0.723	0.31	6.46512e-19	Infection-associated	NPTN
2.34738e-23	1.11776	0.641	0.274	6.51751e-19	Infection-associated	IDH2
2.3747e-23	0.953246	0.749	0.358	6.59335e-19	Infection-associated	ENSA
2.38216e-23	1.48174	0.287	0.069	6.61406e-19	Infection-associated	SSSCA1
2.45521e-23	0.996151	0.421	0.127	6.81688e-19	Infection-associated	RAB1B
2.49138e-23	1.0544	0.564	0.209	6.91732e-19	Infection-associated	TPRG1L
2.5505e-23	1.03959	0.364	0.1	7.08145e-19	Infection-associated	SLC35B1
2.575e-23	1.54259	0.272	0.062	7.1495e-19	Infection-associated	GRN
2.61031e-23	1.17421	0.528	0.197	7.24752e-19	Infection-associated	DEGS2
2.7045e-23	1.36848	0.385	0.115	7.50905e-19	Infection-associated	CHTF8
2.73051e-23	1.11714	0.544	0.206	7.58127e-19	Infection-associated	NDUFA6
2.79483e-23	1.10017	0.441	0.141	7.75984e-19	Infection-associated	ARPC5L
3.0127e-23	1.37481	0.231	0.046	8.36476e-19	Infection-associated	USP9Y
3.10865e-23	1.03066	0.697	0.317	8.63117e-19	Infection-associated	PKIG
3.25661e-23	1.257	0.344	0.092	9.04197e-19	Infection-associated	LSM1
3.33385e-23	1.35394	0.523	0.196	9.25644e-19	Infection-associated	CYP2S1
3.54953e-23	1.05247	0.708	0.347	9.85528e-19	Infection-associated	UCP2
3.56374e-23	0.985614	0.908	0.566	9.89471e-19	Infection-associated	AQP3
3.76715e-23	1.52813	0.308	0.079	1.04595e-18	Infection-associated	INSIG1
3.78069e-23	1.28124	0.262	0.057	1.04971e-18	Infection-associated	MFSD5
4.13967e-23	1.22843	0.4	0.121	1.14938e-18	Infection-associated	GINM1
4.15466e-23	1.22443	0.415	0.126	1.15354e-18	Infection-associated	ETFB
4.18707e-23	1.06669	0.354	0.096	1.16254e-18	Infection-associated	PIGS
4.47428e-23	1.26133	0.354	0.1	1.24228e-18	Infection-associated	ZNHIT2
4.85408e-23	1.82758	0.349	0.102	1.34774e-18	Infection-associated	IL33
5.10034e-23	1.68158	0.277	0.065	1.41611e-18	Infection-associated	SLC6A14
5.10409e-23	1.64648	0.323	0.086	1.41715e-18	Infection-associated	TMEM203
5.11898e-23	0.978908	0.682	0.284	1.42129e-18	Infection-associated	PDIA4
5.24906e-23	1.45403	0.421	0.137	1.4574e-18	Infection-associated	TFF3
5.49534e-23	1.92178	0.221	0.043	1.52578e-18	Infection-associated	C9orf16
5.7926e-23	1.25701	0.759	0.394	1.60831e-18	Infection-associated	ADAR
5.82181e-23	1.00561	0.313	0.078	1.61642e-18	Infection-associated	TMEM268
5.8929e-23	1.05741	0.497	0.173	1.63616e-18	Infection-associated	CHP1
6.06958e-23	1.20974	0.39	0.115	1.68522e-18	Infection-associated	SAMM50
6.37308e-23	1.03671	0.518	0.189	1.76949e-18	Infection-associated	RAB31
6.45355e-23	2.9417	0.108	0.009	1.79183e-18	Infection-associated	KLHDC7B
6.48313e-23	1.2125	0.615	0.263	1.80004e-18	Infection-associated	TAPBP
6.49665e-23	1.08784	0.662	0.276	1.80379e-18	Infection-associated	PLPP2
6.53697e-23	0.89362	0.667	0.284	1.81499e-18	Infection-associated	BTF3
6.71764e-23	1.16813	0.415	0.129	1.86515e-18	Infection-associated	CEBPB
6.91568e-23	1.09217	0.81	0.443	1.92014e-18	Infection-associated	KRT19
7.02376e-23	0.998543	0.559	0.212	1.95015e-18	Infection-associated	EIF3I
7.48495e-23	1.15211	0.426	0.137	2.0782e-18	Infection-associated	FIBP
8.2843e-23	0.630306	0.892	0.536	2.30014e-18	Infection-associated	PSCA
8.46296e-23	1.05948	0.41	0.127	2.34974e-18	Infection-associated	ATP5MC1
8.67583e-23	0.960221	0.662	0.275	2.40884e-18	Infection-associated	PGK1
8.73004e-23	0.890951	0.436	0.136	2.4239e-18	Infection-associated	SNRPG
8.90099e-23	1.23903	0.379	0.112	2.47136e-18	Infection-associated	MRPL27
8.95934e-23	2.05681	0.267	0.062	2.48756e-18	Infection-associated	ZSCAN31
9.20102e-23	1.06222	0.482	0.169	2.55466e-18	Infection-associated	SEC11A
9.33461e-23	0.892831	0.554	0.207	2.59175e-18	Infection-associated	PDAP1
9.55774e-23	1.35606	0.308	0.077	2.65371e-18	Infection-associated	TRAPPC1
9.62821e-23	1.05407	0.518	0.187	2.67327e-18	Infection-associated	COPS9
9.65366e-23	1.504	0.369	0.11	2.68034e-18	Infection-associated	C19orf66
9.69001e-23	1.06854	0.497	0.175	2.69043e-18	Infection-associated	TFG
1.01982e-22	1.1059	0.662	0.29	2.83152e-18	Infection-associated	CFAP300
1.12369e-22	0.887826	0.626	0.25	3.11991e-18	Infection-associated	ATP5MC3
1.13186e-22	1.15139	0.544	0.211	3.1426e-18	Infection-associated	CFAP20
1.13374e-22	1.34966	0.333	0.091	3.14782e-18	Infection-associated	ATG101
1.23232e-22	1.06838	0.497	0.174	3.42154e-18	Infection-associated	SF3B5
1.23837e-22	1.11888	0.41	0.127	3.43834e-18	Infection-associated	CNIH4
1.26126e-22	1.08603	0.559	0.218	3.50188e-18	Infection-associated	GRB2
1.31394e-22	0.970213	0.503	0.176	3.64816e-18	Infection-associated	NDUFAF3
1.38858e-22	1.07462	0.426	0.135	3.85539e-18	Infection-associated	TIMM8B
1.50517e-22	0.953836	0.744	0.365	4.17912e-18	Infection-associated	VAPA
1.59069e-22	1.86456	0.159	0.022	4.41654e-18	Infection-associated	SLC25A22
1.60337e-22	1.11508	0.667	0.315	4.45175e-18	Infection-associated	FMO3
1.63086e-22	1.15908	0.544	0.208	4.52808e-18	Infection-associated	PSMB7
1.67487e-22	0.968664	0.41	0.127	4.65029e-18	Infection-associated	MCFD2
1.70232e-22	0.861762	0.338	0.093	4.72648e-18	Infection-associated	EPAS1
1.76286e-22	1.04811	0.579	0.227	4.89459e-18	Infection-associated	COPRS
1.88975e-22	0.912235	0.641	0.273	5.2469e-18	Infection-associated	ACTR2
1.89475e-22	1.12541	0.508	0.182	5.26078e-18	Infection-associated	MRPS33
1.91694e-22	0.857295	0.672	0.286	5.32238e-18	Infection-associated	GPR162
1.95449e-22	0.959541	0.636	0.27	5.42664e-18	Infection-associated	SET
1.96129e-22	0.969686	0.59	0.235	5.44553e-18	Infection-associated	NEDD8
2.0591e-22	0.888752	0.764	0.364	5.7171e-18	Infection-associated	PDLIM1
2.10256e-22	0.785728	0.677	0.287	5.83776e-18	Infection-associated	SIX1
2.15635e-22	0.949242	0.6	0.244	5.98711e-18	Infection-associated	NDUFB1
2.16161e-22	0.965865	0.426	0.132	6.00171e-18	Infection-associated	ELOC
2.22498e-22	0.932748	0.415	0.13	6.17766e-18	Infection-associated	SYBU
2.23022e-22	1.18103	0.472	0.163	6.1922e-18	Infection-associated	NCK2
2.26373e-22	1.45858	0.374	0.111	6.28524e-18	Infection-associated	GTF2B
2.31264e-22	1.12238	0.405	0.125	6.42106e-18	Infection-associated	SURF2
2.33553e-22	0.800265	0.667	0.272	6.48461e-18	Infection-associated	SNX3
2.38627e-22	0.977928	0.503	0.182	6.62547e-18	Infection-associated	KPNA6
2.46649e-22	1.14047	0.354	0.1	6.8482e-18	Infection-associated	NME1
2.50308e-22	1.13008	0.297	0.075	6.94981e-18	Infection-associated	LRRC73
2.50412e-22	1.29073	0.4	0.124	6.95268e-18	Infection-associated	MRPL47
2.59256e-22	0.881154	0.785	0.381	7.19825e-18	Infection-associated	RACK1
2.61134e-22	1.12511	0.364	0.104	7.2504e-18	Infection-associated	AMFR
2.77696e-22	1.99542	0.256	0.059	7.71023e-18	Infection-associated	TUBA1C
2.88591e-22	0.751451	0.903	0.503	8.01274e-18	Infection-associated	PRKAR1A
2.8861e-22	0.893208	0.636	0.255	8.01325e-18	Infection-associated	ACTR3
2.8922e-22	1.00937	0.605	0.253	8.03019e-18	Infection-associated	CLCN3
3.10797e-22	0.918087	0.595	0.231	8.62928e-18	Infection-associated	ALDH9A1
3.11197e-22	0.853352	0.872	0.496	8.64038e-18	Infection-associated	UFC1
3.11818e-22	0.910262	0.61	0.246	8.65763e-18	Infection-associated	SNRPD2
3.17715e-22	1.43333	0.379	0.116	8.82137e-18	Infection-associated	IFIH1
3.21509e-22	0.880137	0.759	0.369	8.9267e-18	Infection-associated	OSCP1
3.28535e-22	1.12339	0.39	0.119	9.12178e-18	Infection-associated	CISD1
3.36326e-22	1.18116	0.323	0.086	9.33808e-18	Infection-associated	MRPL58
3.69313e-22	0.99466	0.605	0.247	1.0254e-17	Infection-associated	SELENOH
3.70478e-22	1.04928	0.462	0.156	1.02863e-17	Infection-associated	SARS
3.77987e-22	1.18754	0.482	0.178	1.04948e-17	Infection-associated	GDE1
3.80966e-22	1.04919	0.569	0.227	1.05775e-17	Infection-associated	SSR4
3.83117e-22	0.81024	0.692	0.296	1.06372e-17	Infection-associated	TOMM7
3.87426e-22	1.82794	0.087	0.005	1.07569e-17	Infection-associated	GZMB
3.89688e-22	1.14745	0.487	0.172	1.08197e-17	Infection-associated	COPZ1
4.01356e-22	0.828026	0.897	0.623	1.11436e-17	Infection-associated	AC007906.2
4.11477e-22	0.939059	0.482	0.168	1.14246e-17	Infection-associated	RMDN3
4.12126e-22	1.02102	0.487	0.173	1.14427e-17	Infection-associated	PA2G4
4.34607e-22	1.16604	0.446	0.151	1.20669e-17	Infection-associated	AURKAIP1
4.41558e-22	0.893046	0.892	0.531	1.22599e-17	Infection-associated	SAMHD1
4.44116e-22	1.06621	0.472	0.162	1.23309e-17	Infection-associated	METTL9
4.44159e-22	1.30887	0.297	0.076	1.23321e-17	Infection-associated	LSR
4.45794e-22	1.1258	0.364	0.106	1.23775e-17	Infection-associated	MRPS15
4.57889e-22	0.869148	0.846	0.459	1.27133e-17	Infection-associated	HSBP1
4.61977e-22	0.977243	0.61	0.253	1.28268e-17	Infection-associated	GOLPH3L
4.62009e-22	1.15491	0.405	0.124	1.28277e-17	Infection-associated	ODC1
4.68553e-22	0.840307	0.528	0.188	1.30094e-17	Infection-associated	MRPL57
5.23163e-22	0.87847	0.538	0.194	1.45256e-17	Infection-associated	FKBP2
5.28217e-22	1.04468	0.39	0.118	1.46659e-17	Infection-associated	TXNDC12
5.29372e-22	2.256	0.21	0.041	1.4698e-17	Infection-associated	ZC3H12A
5.52413e-22	0.783176	0.708	0.338	1.53377e-17	Infection-associated	RPL27
6.57626e-22	1.08824	0.503	0.183	1.8259e-17	Infection-associated	TSPO
6.63334e-22	1.17582	0.359	0.104	1.84175e-17	Infection-associated	TMX2
7.07577e-22	1.12955	0.595	0.238	1.96459e-17	Infection-associated	SLC25A6
7.12782e-22	0.918549	0.615	0.255	1.97904e-17	Infection-associated	MGST3
7.2511e-22	1.23452	0.364	0.109	2.01327e-17	Infection-associated	MSMO1
7.2952e-22	1.10228	0.492	0.176	2.02551e-17	Infection-associated	LASP1
7.6247e-22	1.13053	0.451	0.153	2.117e-17	Infection-associated	RBCK1
7.76504e-22	1.04055	0.462	0.158	2.15596e-17	Infection-associated	CTSL
7.81363e-22	0.88839	0.754	0.355	2.16945e-17	Infection-associated	CLTA
7.93824e-22	0.835972	0.836	0.435	2.20405e-17	Infection-associated	TMEM59
8.01189e-22	1.14402	0.292	0.073	2.2245e-17	Infection-associated	TCN2
8.02323e-22	0.899971	0.533	0.195	2.22765e-17	Infection-associated	BLCAP
8.21102e-22	0.879865	0.646	0.267	2.27979e-17	Infection-associated	SEM1
8.42904e-22	0.945212	0.595	0.243	2.34032e-17	Infection-associated	ERH
8.6184e-22	1.20704	0.251	0.056	2.3929e-17	Infection-associated	BTN3A1
8.96955e-22	0.948113	0.903	0.535	2.4904e-17	Infection-associated	PSAP
9.01196e-22	1.47887	0.251	0.056	2.50217e-17	Infection-associated	MAF1
9.1237e-22	1.24632	0.579	0.233	2.5332e-17	Infection-associated	RPN1
9.16042e-22	0.936196	0.626	0.262	2.54339e-17	Infection-associated	TSPAN13
9.41492e-22	0.853987	0.354	0.101	2.61405e-17	Infection-associated	AHCY
9.9127e-22	0.963097	0.559	0.215	2.75226e-17	Infection-associated	SYPL1
1.00937e-21	1.07552	0.431	0.142	2.80252e-17	Infection-associated	PSMB2
1.03205e-21	1.91763	0.174	0.029	2.86548e-17	Infection-associated	C15orf48
1.03477e-21	0.924941	0.605	0.243	2.87304e-17	Infection-associated	RALB
1.06532e-21	0.966815	0.656	0.293	2.95786e-17	Infection-associated	PSMD2
1.06855e-21	1.00758	0.344	0.097	2.96684e-17	Infection-associated	BCAS2
1.09157e-21	0.907058	0.851	0.471	3.03073e-17	Infection-associated	DNAJA1
1.13826e-21	0.956236	0.549	0.212	3.16038e-17	Infection-associated	AD000090.1
1.15404e-21	1.07236	0.559	0.218	3.20418e-17	Infection-associated	PSMD8
1.1556e-21	0.732322	0.923	0.601	3.20853e-17	Infection-associated	MYL6
1.16395e-21	1.02146	0.313	0.083	3.23171e-17	Infection-associated	TMEM11
1.17353e-21	1.05862	0.421	0.134	3.25829e-17	Infection-associated	ACVR1B
1.2642e-21	1.31467	0.364	0.11	3.51006e-17	Infection-associated	MRPL49
1.27048e-21	1.32213	0.4	0.128	3.52749e-17	Infection-associated	RSU1
1.30265e-21	0.898647	0.697	0.315	3.61682e-17	Infection-associated	UGDH
1.3183e-21	1.18371	0.349	0.1	3.66026e-17	Infection-associated	TMEM147
1.32246e-21	1.02504	0.662	0.285	3.67181e-17	Infection-associated	TALDO1
1.39722e-21	0.965594	0.497	0.179	3.87937e-17	Infection-associated	RBM8A
1.41242e-21	1.04854	0.426	0.138	3.92158e-17	Infection-associated	UBE2R2
1.52322e-21	1.08904	0.282	0.069	4.22922e-17	Infection-associated	RALA
1.53728e-21	0.935856	0.446	0.149	4.26826e-17	Infection-associated	UBE2E1
1.62171e-21	1.08589	0.364	0.107	4.50268e-17	Infection-associated	COA6
1.70974e-21	1.20103	0.472	0.169	4.7471e-17	Infection-associated	SLC31A1
1.87132e-21	1.07446	0.405	0.129	5.19572e-17	Infection-associated	TMEM160
1.904e-21	1.37326	0.303	0.079	5.28647e-17	Infection-associated	NUDT16L1
1.90796e-21	1.28355	0.354	0.104	5.29744e-17	Infection-associated	FKBP1A
1.94625e-21	1.36926	0.221	0.045	5.40376e-17	Infection-associated	CCDC124
1.94947e-21	0.954738	0.697	0.318	5.41271e-17	Infection-associated	MORN5
1.98569e-21	1.39095	0.282	0.07	5.51327e-17	Infection-associated	RAB5IF
2.06149e-21	1.14976	0.436	0.147	5.72373e-17	Infection-associated	ILF2
2.07242e-21	1.01581	0.349	0.099	5.75408e-17	Infection-associated	RNF181
2.08627e-21	1.41474	0.272	0.066	5.79252e-17	Infection-associated	SAP30
2.12122e-21	1.304	0.323	0.088	5.88956e-17	Infection-associated	PPIA
2.12602e-21	1.14069	0.318	0.086	5.9029e-17	Infection-associated	MRPL54
2.15999e-21	1.65605	0.195	0.036	5.99722e-17	Infection-associated	SERTAD3
2.23158e-21	3.33313	0.108	0.01	6.19598e-17	Infection-associated	METRNL
2.2398e-21	1.05766	0.697	0.347	6.21882e-17	Infection-associated	HINT1
2.32797e-21	1.17715	0.385	0.12	6.46361e-17	Infection-associated	HNRNPH2
2.33939e-21	1.15509	0.328	0.091	6.4953e-17	Infection-associated	RITA1
2.34152e-21	0.83883	0.805	0.416	6.50123e-17	Infection-associated	TSPAN6
2.46541e-21	1.48687	0.267	0.064	6.84522e-17	Infection-associated	LYSMD2
2.48822e-21	0.826029	0.436	0.142	6.90854e-17	Infection-associated	GLUD1
2.70281e-21	1.11548	0.508	0.192	7.50434e-17	Infection-associated	STARD7
2.81185e-21	1.04043	0.292	0.074	7.80709e-17	Infection-associated	KLHDC3
2.85481e-21	0.999828	0.41	0.135	7.92638e-17	Infection-associated	GOT2
2.9277e-21	2.55257	0.103	0.009	8.12875e-17	Infection-associated	MTHFD2
2.9687e-21	1.144	0.472	0.171	8.24259e-17	Infection-associated	MAPK8IP1
2.98062e-21	1.07003	0.477	0.168	8.27569e-17	Infection-associated	AKR1C3
2.99809e-21	1.47121	0.369	0.111	8.3242e-17	Infection-associated	TSR3
3.01685e-21	0.948667	0.651	0.287	8.37628e-17	Infection-associated	NDUFB2
3.05874e-21	1.2119	0.318	0.087	8.4926e-17	Infection-associated	PRDX2
3.14988e-21	2.60924	0.097	0.008	8.74564e-17	Infection-associated	SPRR2A
3.29366e-21	1.06169	0.774	0.389	9.14484e-17	Infection-associated	JUN
3.29781e-21	1.12221	0.364	0.11	9.15638e-17	Infection-associated	SP110
3.31271e-21	0.894255	0.759	0.374	9.19775e-17	Infection-associated	TUFM
3.37092e-21	1.08743	0.513	0.19	9.35937e-17	Infection-associated	FUCA1
3.3799e-21	0.887976	0.697	0.315	9.3843e-17	Infection-associated	CCT2
3.52183e-21	0.972231	0.436	0.145	9.77836e-17	Infection-associated	EIF6
3.53341e-21	1.1818	0.559	0.226	9.81051e-17	Infection-associated	PTP4A2
3.534e-21	0.98785	0.487	0.176	9.81215e-17	Infection-associated	MMP24OS
3.59445e-21	1.37515	0.262	0.062	9.97999e-17	Infection-associated	PDE6D
3.68665e-21	1.42667	0.41	0.14	1.0236e-16	Infection-associated	GDF15
3.82193e-21	1.04398	0.503	0.185	1.06116e-16	Infection-associated	MRPL18
3.83893e-21	1.02737	0.497	0.181	1.06588e-16	Infection-associated	HINT2
3.84479e-21	0.962559	0.497	0.184	1.06751e-16	Infection-associated	C11orf74
3.86192e-21	1.14078	0.349	0.101	1.07226e-16	Infection-associated	HNRNPUL2
3.92604e-21	0.844051	0.636	0.276	1.09006e-16	Infection-associated	CTNNAL1
3.93314e-21	0.882804	0.585	0.233	1.09204e-16	Infection-associated	TMED2
4.03373e-21	0.974098	0.272	0.066	1.11996e-16	Infection-associated	TUBB
4.04126e-21	0.92601	0.682	0.306	1.12206e-16	Infection-associated	DBI
4.15425e-21	1.02708	0.292	0.074	1.15343e-16	Infection-associated	SLC35B2
4.30983e-21	1.00701	0.605	0.26	1.19662e-16	Infection-associated	PPM1G
4.36227e-21	12.2414	0.046	0	1.21118e-16	Infection-associated	SARSCoV2-ORF10
4.37302e-21	0.981082	0.559	0.222	1.21417e-16	Infection-associated	C19orf70
4.7143e-21	1.11527	0.354	0.105	1.30893e-16	Infection-associated	CREB3
4.89376e-21	1.00748	0.579	0.235	1.35875e-16	Infection-associated	DUSP14
5.04179e-21	0.944336	0.564	0.225	1.39985e-16	Infection-associated	MYCBP
5.05185e-21	0.830473	0.6	0.248	1.40265e-16	Infection-associated	RPN2
5.30809e-21	1.05767	0.272	0.066	1.47379e-16	Infection-associated	GUCD1
5.32428e-21	0.839564	0.636	0.27	1.47829e-16	Infection-associated	CCT5
5.41165e-21	2.80695	0.123	0.014	1.50254e-16	Infection-associated	CD274
5.49743e-21	0.751281	0.636	0.253	1.52636e-16	Infection-associated	SIVA1
5.51403e-21	1.14126	0.421	0.141	1.53097e-16	Infection-associated	PPCS
5.73461e-21	1.31005	0.338	0.098	1.59221e-16	Infection-associated	SPR
5.88378e-21	1.08966	0.354	0.104	1.63363e-16	Infection-associated	COPE
5.94547e-21	1.16619	0.359	0.107	1.65076e-16	Infection-associated	ADRM1
5.95866e-21	1.13147	0.369	0.114	1.65442e-16	Infection-associated	ILVBL
6.0632e-21	0.940212	0.744	0.395	1.68345e-16	Infection-associated	VAMP8
6.30131e-21	1.20265	0.262	0.063	1.74956e-16	Infection-associated	PIM2
6.36599e-21	1.02063	0.631	0.277	1.76752e-16	Infection-associated	PTBP3
6.51346e-21	0.870655	0.677	0.308	1.80846e-16	Infection-associated	PSMA4
6.51937e-21	1.00434	0.8	0.433	1.8101e-16	Infection-associated	ARL3
6.56929e-21	0.695303	0.933	0.574	1.82396e-16	Infection-associated	CD59
6.61183e-21	2.51281	0.128	0.016	1.83578e-16	Infection-associated	OVOL1
6.75002e-21	1.0381	0.585	0.238	1.87414e-16	Infection-associated	RPL12
6.77676e-21	6.87807	0.051	0.001	1.88157e-16	Infection-associated	CXCL11
6.80133e-21	0.862271	0.759	0.36	1.88839e-16	Infection-associated	UQCRQ
6.95614e-21	0.800631	0.646	0.273	1.93137e-16	Infection-associated	ZMAT2
7.01228e-21	1.54742	0.262	0.063	1.94696e-16	Infection-associated	MYDGF
7.27227e-21	0.753179	0.585	0.227	2.01915e-16	Infection-associated	LYRM2
7.29425e-21	1.17915	0.554	0.216	2.02525e-16	Infection-associated	RNPEP
7.52336e-21	0.928032	0.626	0.269	2.08886e-16	Infection-associated	GNA11
7.53143e-21	1.93033	0.303	0.082	2.0911e-16	Infection-associated	AKR1B10
7.86098e-21	0.80907	0.785	0.372	2.1826e-16	Infection-associated	ATP5F1E
7.93001e-21	0.98452	0.651	0.291	2.20177e-16	Infection-associated	ZNFX1
8.01186e-21	1.18814	0.431	0.15	2.22449e-16	Infection-associated	NT5C3A
8.41066e-21	0.944498	0.687	0.326	2.33522e-16	Infection-associated	DNAJB2
8.52121e-21	0.944366	0.626	0.263	2.36591e-16	Infection-associated	CHCHD2
8.64605e-21	1.56777	0.426	0.149	2.40057e-16	Infection-associated	ZC3HAV1
8.72373e-21	1.16519	0.472	0.167	2.42214e-16	Infection-associated	POLR2K
9.03813e-21	0.826156	0.59	0.233	2.50944e-16	Infection-associated	SELENOF
9.19998e-21	0.900868	0.656	0.298	2.55438e-16	Infection-associated	DAD1
9.28891e-21	1.12383	0.349	0.103	2.57906e-16	Infection-associated	STAP2
9.42612e-21	1.41209	0.338	0.101	2.61716e-16	Infection-associated	AC078864.2
9.56594e-21	0.852536	0.774	0.391	2.65598e-16	Infection-associated	RPS20
9.66767e-21	0.886173	0.692	0.318	2.68423e-16	Infection-associated	TAGLN2
9.9273e-21	0.982518	0.646	0.282	2.75631e-16	Infection-associated	MARCKS
1.06477e-20	1.01795	0.538	0.211	2.95632e-16	Infection-associated	C6orf106
1.08746e-20	2.17583	0.256	0.062	3.01933e-16	Infection-associated	CHMP4C
1.10853e-20	0.939913	0.451	0.154	3.07785e-16	Infection-associated	NDUFAF8
1.11843e-20	1.01209	0.492	0.179	3.10533e-16	Infection-associated	RRAGA
1.13024e-20	1.22667	0.39	0.126	3.13811e-16	Infection-associated	SPRYD3
1.13363e-20	1.30396	0.354	0.109	3.14753e-16	Infection-associated	GOT1
1.16048e-20	0.880077	0.733	0.383	3.22207e-16	Infection-associated	RPL38
1.16594e-20	1.0375	0.605	0.267	3.23724e-16	Infection-associated	NDUFB10
1.25785e-20	1.31356	0.369	0.117	3.49243e-16	Infection-associated	RNF114
1.31387e-20	0.947518	0.544	0.21	3.64795e-16	Infection-associated	SELENOS
1.40042e-20	1.19283	0.292	0.076	3.88827e-16	Infection-associated	PPIC
1.42041e-20	0.781503	0.918	0.562	3.94377e-16	Infection-associated	UBC
1.46646e-20	0.917372	0.585	0.236	4.07164e-16	Infection-associated	SLAIN2
1.49165e-20	0.791474	0.544	0.206	4.14157e-16	Infection-associated	TMBIM4
1.5014e-20	1.05404	0.703	0.351	4.16862e-16	Infection-associated	IFT22
1.50539e-20	0.950629	0.564	0.23	4.17972e-16	Infection-associated	LRTOMT
1.51937e-20	1.24482	0.313	0.087	4.21852e-16	Infection-associated	NAPRT
1.52165e-20	1.02414	0.451	0.159	4.22486e-16	Infection-associated	MRPS18C
1.54157e-20	1.29811	0.364	0.114	4.28016e-16	Infection-associated	PTP4A1
1.54963e-20	1.05871	0.436	0.153	4.30255e-16	Infection-associated	IER2
1.61999e-20	0.705269	0.615	0.249	4.49791e-16	Infection-associated	MID1IP1
1.648e-20	0.962452	0.626	0.267	4.57568e-16	Infection-associated	G3BP2
1.66562e-20	0.965399	0.646	0.295	4.62459e-16	Infection-associated	CES2
1.68762e-20	0.872795	0.528	0.202	4.68568e-16	Infection-associated	CCT8
1.69478e-20	1.32196	0.328	0.096	4.70554e-16	Infection-associated	LRRC61
1.70071e-20	1.08247	0.451	0.158	4.72203e-16	Infection-associated	ATP5PO
1.70203e-20	0.953997	0.651	0.284	4.72569e-16	Infection-associated	MEAF6
1.79081e-20	1.25343	0.405	0.135	4.97218e-16	Infection-associated	PRPS1
1.81547e-20	1.00043	0.497	0.19	5.04067e-16	Infection-associated	APEX1
1.85206e-20	0.822401	0.846	0.513	5.14224e-16	Infection-associated	MORN2
1.87233e-20	1.20045	0.344	0.102	5.19852e-16	Infection-associated	VMA21
1.87857e-20	1.06859	0.528	0.206	5.21585e-16	Infection-associated	RAN
1.89434e-20	1.12312	0.313	0.087	5.25964e-16	Infection-associated	LAMTOR1
1.91737e-20	1.1493	0.508	0.197	5.32357e-16	Infection-associated	GOLPH3
1.94675e-20	1.30972	0.323	0.093	5.40515e-16	Infection-associated	UXS1
1.94959e-20	1.17162	0.359	0.109	5.41304e-16	Infection-associated	NF2
1.96849e-20	1.0641	0.431	0.15	5.4655e-16	Infection-associated	ICK
1.97456e-20	1.12587	0.103	0.009	5.48237e-16	Infection-associated	CD3D
2.06651e-20	1.10052	0.385	0.123	5.73766e-16	Infection-associated	CAMLG
2.07359e-20	0.890694	0.4	0.128	5.75732e-16	Infection-associated	IMP3
2.09099e-20	0.830549	0.549	0.211	5.80564e-16	Infection-associated	PPP2CA
2.17828e-20	0.876047	0.831	0.532	6.04801e-16	Infection-associated	FAM183A
2.1993e-20	0.858738	0.508	0.185	6.10635e-16	Infection-associated	CHMP1B
2.21777e-20	0.855981	0.841	0.467	6.15763e-16	Infection-associated	PKM
2.24789e-20	0.999062	0.395	0.128	6.24126e-16	Infection-associated	TMED7
2.27795e-20	1.26021	0.333	0.098	6.32473e-16	Infection-associated	SLC1A5
2.29084e-20	1.09107	0.426	0.145	6.36052e-16	Infection-associated	MISP
2.32157e-20	0.733747	0.662	0.28	6.44584e-16	Infection-associated	WDR1
2.42265e-20	1.0373	0.503	0.194	6.7265e-16	Infection-associated	COA3
2.53207e-20	1.19257	0.656	0.315	7.0303e-16	Infection-associated	DUSP1
2.5526e-20	1.15905	0.395	0.128	7.0873e-16	Infection-associated	SGPP2
2.58731e-20	0.946193	0.569	0.23	7.18366e-16	Infection-associated	EIF3K
2.64661e-20	0.87306	0.528	0.206	7.34832e-16	Infection-associated	AP2M1
2.65554e-20	1.2564	0.287	0.075	7.3731e-16	Infection-associated	THAP4
2.69428e-20	0.970057	0.564	0.228	7.48066e-16	Infection-associated	GNG5
2.71804e-20	0.747465	0.503	0.186	7.54665e-16	Infection-associated	ARL6IP1
2.72371e-20	1.14181	0.39	0.126	7.56238e-16	Infection-associated	SEC61A1
2.80424e-20	1.04498	0.236	0.054	7.78597e-16	Infection-associated	HMGA1
2.81244e-20	1.17033	0.395	0.131	7.80874e-16	Infection-associated	GSTO1
2.85606e-20	1.55544	0.185	0.034	7.92984e-16	Infection-associated	SMIM37
2.89903e-20	0.870364	0.482	0.174	8.04916e-16	Infection-associated	C19orf53
2.92235e-20	0.805036	0.564	0.222	8.11389e-16	Infection-associated	ZFAS1
2.9302e-20	0.816916	0.374	0.115	8.1357e-16	Infection-associated	ZDHHC3
2.95377e-20	1.12656	0.523	0.202	8.20114e-16	Infection-associated	SUB1
2.99975e-20	0.977131	0.462	0.161	8.3288e-16	Infection-associated	HNRNPA0
3.02271e-20	1.09063	0.344	0.102	8.39256e-16	Infection-associated	R3HCC1
3.05623e-20	1.25213	0.328	0.095	8.48563e-16	Infection-associated	G6PD
3.057e-20	1.03574	0.456	0.166	8.48777e-16	Infection-associated	AP1M2
3.17231e-20	1.36661	0.262	0.065	8.80792e-16	Infection-associated	SMPDL3A
3.22804e-20	1.04487	0.503	0.192	8.96266e-16	Infection-associated	C1QBP
3.2681e-20	1.08628	0.4	0.13	9.07388e-16	Infection-associated	RETREG2
3.34133e-20	1.0373	0.482	0.184	9.27719e-16	Infection-associated	TOMM34
3.3556e-20	0.978358	0.497	0.185	9.31682e-16	Infection-associated	TRIM26
3.40923e-20	0.86705	0.738	0.364	9.46572e-16	Infection-associated	YWHAB
3.45174e-20	1.98773	0.174	0.031	9.58377e-16	Infection-associated	AC104958.2
3.54662e-20	0.887887	0.533	0.21	9.84718e-16	Infection-associated	PSMA5
3.55377e-20	1.12803	0.467	0.172	9.86704e-16	Infection-associated	DPM3
3.68576e-20	0.811067	0.503	0.183	1.02335e-15	Infection-associated	FBXW5
3.72086e-20	1.02874	0.528	0.206	1.0331e-15	Infection-associated	RNF6
3.73186e-20	0.843877	0.585	0.235	1.03615e-15	Infection-associated	C1orf158
3.73269e-20	1.32572	0.262	0.065	1.03638e-15	Infection-associated	MRPL50
3.82883e-20	1.29289	0.267	0.066	1.06307e-15	Infection-associated	ILDR1
3.8504e-20	1.08994	0.318	0.09	1.06906e-15	Infection-associated	TENT5C
4.05228e-20	1.114	0.374	0.116	1.12512e-15	Infection-associated	MRPL52
4.09549e-20	1.59415	0.138	0.019	1.13711e-15	Infection-associated	LRRC75A
4.16226e-20	0.965587	0.605	0.262	1.15565e-15	Infection-associated	KIAA1522
4.64765e-20	0.940807	0.528	0.209	1.29042e-15	Infection-associated	CAPZB
4.6484e-20	0.851026	0.718	0.333	1.29063e-15	Infection-associated	MYL12A
4.74529e-20	0.912811	0.672	0.305	1.31753e-15	Infection-associated	MPC2
4.84177e-20	1.35748	0.308	0.087	1.34432e-15	Infection-associated	NDUFB11
4.86108e-20	0.886892	0.559	0.23	1.34968e-15	Infection-associated	FDFT1
4.93899e-20	1.01936	0.554	0.223	1.37131e-15	Infection-associated	TRIR
4.94717e-20	1.11569	0.287	0.076	1.37358e-15	Infection-associated	BANF1
5.07254e-20	1.14547	0.395	0.129	1.40839e-15	Infection-associated	ARF3
5.34039e-20	0.995789	0.344	0.102	1.48276e-15	Infection-associated	LSM5
5.585e-20	1.27445	0.297	0.081	1.55068e-15	Infection-associated	ORAI1
5.65064e-20	1.09903	0.533	0.209	1.5689e-15	Infection-associated	HNRNPAB
5.686e-20	1.04203	0.354	0.109	1.57872e-15	Infection-associated	KBTBD4
5.8586e-20	1.39901	0.41	0.142	1.62664e-15	Infection-associated	CSNK1G1
5.92105e-20	0.940002	0.477	0.173	1.64398e-15	Infection-associated	CHMP3
5.94154e-20	0.831889	0.544	0.209	1.64967e-15	Infection-associated	LAMP1
6.0553e-20	0.951899	0.492	0.179	1.68126e-15	Infection-associated	ARF4
6.27677e-20	0.708975	0.944	0.666	1.74275e-15	Infection-associated	CYP4B1
6.44343e-20	0.917687	0.677	0.324	1.78902e-15	Infection-associated	PRDX6
6.46888e-20	1.14134	0.426	0.15	1.79608e-15	Infection-associated	COX7A2L
6.49283e-20	1.07903	0.379	0.122	1.80274e-15	Infection-associated	HMGCL
6.57434e-20	1.18526	0.323	0.093	1.82536e-15	Infection-associated	SF3B4
6.57528e-20	1.26465	0.421	0.147	1.82563e-15	Infection-associated	GRAMD2B
6.90155e-20	0.911473	0.795	0.422	1.91622e-15	Infection-associated	CKB
6.91634e-20	1.0721	0.39	0.128	1.92032e-15	Infection-associated	TIMM23
6.93922e-20	0.807452	0.574	0.234	1.92667e-15	Infection-associated	CFL1
7.06456e-20	0.936455	0.579	0.245	1.96147e-15	Infection-associated	G3BP1
7.2237e-20	1.36302	0.359	0.114	2.00566e-15	Infection-associated	NOP10
7.25875e-20	1.45702	0.354	0.113	2.01539e-15	Infection-associated	TRAPPC3
7.42892e-20	0.870694	0.497	0.186	2.06264e-15	Infection-associated	GMPPB
7.878e-20	1.07631	0.477	0.177	2.18733e-15	Infection-associated	STOML2
7.9856e-20	1.09597	0.328	0.095	2.2172e-15	Infection-associated	HINT3
8.05092e-20	1.1643	0.405	0.136	2.23534e-15	Infection-associated	M6PR
8.19161e-20	2.16818	0.154	0.025	2.2744e-15	Infection-associated	SLC40A1
8.2502e-20	0.951148	0.662	0.309	2.29067e-15	Infection-associated	C6orf132
8.30145e-20	1.29694	0.359	0.112	2.3049e-15	Infection-associated	ST6GAL1
8.54788e-20	1.53463	0.251	0.063	2.37332e-15	Infection-associated	PMAIP1
8.83145e-20	0.94841	0.39	0.128	2.45205e-15	Infection-associated	PPP1CA
8.96132e-20	0.998653	0.605	0.267	2.48811e-15	Infection-associated	PSMB5
9.08218e-20	0.590182	0.851	0.477	2.52167e-15	Infection-associated	TXN
9.33512e-20	0.925014	0.379	0.121	2.5919e-15	Infection-associated	PPP4C
9.37132e-20	0.823176	0.862	0.51	2.60195e-15	Infection-associated	H3F3B
9.71499e-20	1.07991	0.354	0.111	2.69737e-15	Infection-associated	PPTC7
9.7919e-20	1.82215	0.297	0.087	2.71872e-15	Infection-associated	CYR61
9.93532e-20	1.06032	0.528	0.214	2.75854e-15	Infection-associated	PLTP
1.06027e-19	1.34581	0.359	0.113	2.94384e-15	Infection-associated	UQCRFS1
1.07574e-19	1.67294	0.159	0.026	2.98678e-15	Infection-associated	CSRNP1
1.10284e-19	1.22007	0.487	0.184	3.06203e-15	Infection-associated	ACSL3
1.11528e-19	1.19572	0.277	0.073	3.09659e-15	Infection-associated	DHX58
1.20077e-19	1.05509	0.441	0.156	3.33394e-15	Infection-associated	CSNK2B
1.22974e-19	0.802258	0.759	0.38	3.41438e-15	Infection-associated	C9orf135
1.23433e-19	0.685408	0.533	0.202	3.42711e-15	Infection-associated	CHTOP
1.23793e-19	0.851709	0.708	0.341	3.43711e-15	Infection-associated	SLC25A3
1.24568e-19	0.804808	0.662	0.301	3.45863e-15	Infection-associated	GABARAPL2
1.29941e-19	0.829643	0.374	0.118	3.60782e-15	Infection-associated	DECR1
1.33556e-19	1.24493	0.579	0.255	3.70818e-15	Infection-associated	PFKP
1.33669e-19	1.08386	0.513	0.191	3.71132e-15	Infection-associated	S100P
1.3621e-19	1.02628	0.533	0.219	3.78188e-15	Infection-associated	GNS
1.36386e-19	0.801064	0.59	0.243	3.78675e-15	Infection-associated	MRPL40
1.37156e-19	1.02577	0.369	0.117	3.80814e-15	Infection-associated	MED11
1.46534e-19	0.872993	0.579	0.24	4.06853e-15	Infection-associated	CCDC47
1.47388e-19	0.962271	0.451	0.163	4.09222e-15	Infection-associated	MCAT
1.49283e-19	0.727298	0.759	0.369	4.14484e-15	Infection-associated	ATP5ME
1.49392e-19	1.07728	0.282	0.074	4.14786e-15	Infection-associated	DDT
1.51494e-19	1.16661	0.338	0.102	4.20622e-15	Infection-associated	METTL26
1.53786e-19	0.880532	0.503	0.188	4.26986e-15	Infection-associated	YBX1
1.54611e-19	1.24926	0.323	0.094	4.29277e-15	Infection-associated	RNF5
1.54728e-19	0.851277	0.441	0.153	4.29602e-15	Infection-associated	TMEM230
1.5485e-19	0.614161	0.805	0.423	4.2994e-15	Infection-associated	COX6C
1.60722e-19	1.20672	0.631	0.292	4.46246e-15	Infection-associated	KLF6
1.60808e-19	1.50776	0.251	0.063	4.46482e-15	Infection-associated	MRPL46
1.62694e-19	0.985691	0.4	0.134	4.51719e-15	Infection-associated	MRPS34
1.65187e-19	1.07933	0.41	0.138	4.58642e-15	Infection-associated	GOSR1
1.68727e-19	0.743769	0.821	0.424	4.68471e-15	Infection-associated	SARAF
1.77379e-19	1.11978	0.338	0.101	4.92493e-15	Infection-associated	TAPBPL
1.78282e-19	0.884271	0.318	0.091	4.95001e-15	Infection-associated	MRPL4
1.79638e-19	1.08265	0.318	0.092	4.98765e-15	Infection-associated	CACFD1
1.85833e-19	1.32787	0.308	0.089	5.15967e-15	Infection-associated	MRPL34
1.88943e-19	0.779952	0.328	0.096	5.24602e-15	Infection-associated	UBAC2
1.9057e-19	0.89056	0.579	0.242	5.29118e-15	Infection-associated	XBP1
1.99314e-19	0.805504	0.472	0.172	5.53396e-15	Infection-associated	PPP1R2
2.02757e-19	0.789656	0.81	0.445	5.62954e-15	Infection-associated	FOXJ1
2.05376e-19	0.971727	0.538	0.222	5.70227e-15	Infection-associated	GNB2
2.07896e-19	0.88293	0.267	0.068	5.77223e-15	Infection-associated	RNF19B
2.08919e-19	0.781341	0.621	0.268	5.80065e-15	Infection-associated	RPL7A
2.09347e-19	0.980388	0.503	0.195	5.81251e-15	Infection-associated	LAMTOR4
2.11004e-19	0.629777	0.892	0.481	5.85852e-15	Infection-associated	CD164
2.18461e-19	0.959286	0.467	0.173	6.06558e-15	Infection-associated	MRPL14
2.19956e-19	0.926188	0.538	0.22	6.10708e-15	Infection-associated	LITAF
2.21549e-19	1.64663	0.236	0.057	6.15131e-15	Infection-associated	MYD88
2.2648e-19	0.904715	0.364	0.114	6.28821e-15	Infection-associated	SRA1
2.26734e-19	1.01182	0.41	0.14	6.29528e-15	Infection-associated	EIF2S1
2.29927e-19	1.41708	0.251	0.062	6.38392e-15	Infection-associated	IGFBP4
2.34575e-19	8.43524	0.056	0.002	6.51298e-15	Infection-associated	SARSCoV2-N
2.35348e-19	1.01765	0.662	0.305	6.53443e-15	Infection-associated	SCO2
2.35751e-19	2.08237	0.169	0.03	6.54563e-15	Infection-associated	STX11
2.36826e-19	1.08047	0.262	0.066	6.57547e-15	Infection-associated	GEMIN6
2.37184e-19	1.29675	0.385	0.129	6.58542e-15	Infection-associated	KEAP1
2.39291e-19	0.950726	0.446	0.158	6.64391e-15	Infection-associated	CNIH1
2.40526e-19	2.36011	0.21	0.045	6.67821e-15	Infection-associated	TMEM159
2.41557e-19	1.05966	0.313	0.089	6.70683e-15	Infection-associated	EBP
2.42897e-19	0.865359	0.713	0.345	6.74405e-15	Infection-associated	CSTB
2.49466e-19	0.766381	0.379	0.122	6.92643e-15	Infection-associated	ELAVL1
2.50349e-19	0.808807	0.769	0.383	6.95095e-15	Infection-associated	UBE2H
2.53518e-19	1.17081	0.169	0.03	7.03894e-15	Infection-associated	NMB
2.57154e-19	0.995618	0.374	0.119	7.13989e-15	Infection-associated	TP53TG1
2.65715e-19	0.899325	0.667	0.309	7.37758e-15	Infection-associated	SPTLC2
2.68783e-19	0.77132	0.467	0.166	7.46277e-15	Infection-associated	RPL7L1
2.70993e-19	1.23312	0.318	0.092	7.52412e-15	Infection-associated	SURF4
2.7133e-19	1.13542	0.333	0.102	7.53349e-15	Infection-associated	CHID1
2.80602e-19	1.16754	0.359	0.115	7.79092e-15	Infection-associated	ZNF295-AS1
2.81856e-19	1.11264	0.379	0.124	7.82574e-15	Infection-associated	MRPL24
3.01415e-19	1.23457	0.359	0.115	8.36878e-15	Infection-associated	ATOX1
3.05736e-19	1.25187	0.456	0.17	8.48876e-15	Infection-associated	LMO4
3.06638e-19	0.821673	0.451	0.162	8.51379e-15	Infection-associated	CYCS
3.21722e-19	0.793194	0.692	0.328	8.9326e-15	Infection-associated	RBM3
3.23006e-19	0.921256	0.379	0.122	8.96826e-15	Infection-associated	RDH10
3.25751e-19	1.07785	0.277	0.074	9.04447e-15	Infection-associated	ATP5F1D
3.40788e-19	1.49664	0.256	0.066	9.46197e-15	Infection-associated	ELP5
3.4381e-19	1.43576	0.308	0.091	9.54589e-15	Infection-associated	CX3CL1
3.50008e-19	0.939172	0.662	0.319	9.71798e-15	Infection-associated	CMPK1
3.54206e-19	1.26591	0.328	0.1	9.83453e-15	Infection-associated	FUCA2
3.54514e-19	1.49613	0.303	0.088	9.84309e-15	Infection-associated	UGT2A1
3.59211e-19	0.917014	0.354	0.109	9.97348e-15	Infection-associated	PFDN2
3.65865e-19	1.64459	0.174	0.032	1.01582e-14	Infection-associated	SDSL
3.67534e-19	0.895752	0.41	0.139	1.02046e-14	Infection-associated	TMEM208
3.8106e-19	1.39887	0.272	0.072	1.05801e-14	Infection-associated	MED18
3.82465e-19	1.16859	0.4	0.138	1.06191e-14	Infection-associated	DNAJC15
3.82943e-19	0.925701	0.662	0.31	1.06324e-14	Infection-associated	ARPC2
3.84992e-19	0.868642	0.544	0.216	1.06893e-14	Infection-associated	MOB1A
3.99107e-19	0.950028	0.6	0.266	1.10812e-14	Infection-associated	NDUFAB1
4.07211e-19	0.785	0.369	0.116	1.13062e-14	Infection-associated	BNIP3
4.15111e-19	0.750024	0.913	0.58	1.15256e-14	Infection-associated	RRAD
4.31756e-19	0.999022	0.436	0.156	1.19877e-14	Infection-associated	IPO11
4.37728e-19	0.848987	0.323	0.094	1.21535e-14	Infection-associated	SLC50A1
4.51525e-19	1.19142	0.308	0.089	1.25366e-14	Infection-associated	ETV3
4.59271e-19	1.01726	0.395	0.131	1.27516e-14	Infection-associated	SH3RF1
4.61927e-19	0.970265	0.426	0.148	1.28254e-14	Infection-associated	SEC11C
4.66572e-19	0.811151	0.713	0.346	1.29544e-14	Infection-associated	MFSD6
4.71064e-19	1.77993	0.2	0.042	1.30791e-14	Infection-associated	AC023300.2
4.76846e-19	0.907964	0.451	0.161	1.32396e-14	Infection-associated	PLIN3
4.79433e-19	0.888886	0.533	0.218	1.33115e-14	Infection-associated	ST13
4.8912e-19	0.988107	0.369	0.12	1.35804e-14	Infection-associated	KHSRP
5.04769e-19	0.867923	0.769	0.451	1.40149e-14	Infection-associated	PABPC1
5.19793e-19	0.834757	0.364	0.115	1.4432e-14	Infection-associated	WDR83OS
5.26192e-19	1.14318	0.354	0.111	1.46097e-14	Infection-associated	ITGB5
5.46901e-19	0.872716	0.487	0.181	1.51847e-14	Infection-associated	ADGRG1
5.54856e-19	0.905215	0.692	0.33	1.54056e-14	Infection-associated	WDR34
5.63627e-19	0.996986	0.4	0.136	1.56491e-14	Infection-associated	NSMCE1
5.81244e-19	1.49664	0.277	0.076	1.61382e-14	Infection-associated	IRS2
5.9533e-19	0.954243	0.615	0.272	1.65293e-14	Infection-associated	EMB
6.17974e-19	0.892087	0.385	0.127	1.7158e-14	Infection-associated	ZFAND3
6.1947e-19	0.894776	0.544	0.216	1.71996e-14	Infection-associated	PIK3R3
6.36273e-19	0.807196	0.497	0.189	1.76661e-14	Infection-associated	SSR1
6.4687e-19	0.859311	0.497	0.192	1.79603e-14	Infection-associated	HIGD2A
6.48153e-19	1.99634	0.236	0.057	1.7996e-14	Infection-associated	IER3
6.61363e-19	0.995165	0.385	0.128	1.83628e-14	Infection-associated	DERL1
6.61872e-19	0.775664	0.682	0.312	1.83769e-14	Infection-associated	ANXA7
6.65991e-19	1.15145	0.374	0.126	1.84912e-14	Infection-associated	RHOC
6.72648e-19	0.850962	0.436	0.154	1.86761e-14	Infection-associated	UFD1
6.79731e-19	0.801534	0.174	0.032	1.88727e-14	Infection-associated	PDCD2L
6.93785e-19	1.03758	0.364	0.117	1.92629e-14	Infection-associated	COPS7A
7.04362e-19	1.07356	0.349	0.11	1.95566e-14	Infection-associated	MAPK3
7.54344e-19	0.925141	0.528	0.211	2.09444e-14	Infection-associated	GLB1L
7.81522e-19	0.730257	0.862	0.515	2.16989e-14	Infection-associated	CANX
7.89413e-19	1.26825	0.226	0.052	2.19181e-14	Infection-associated	SPCS2
7.91404e-19	0.765856	0.59	0.245	2.19733e-14	Infection-associated	ATP5PB
8.09913e-19	0.978478	0.431	0.151	2.24872e-14	Infection-associated	RSL24D1
8.12057e-19	0.704056	0.574	0.231	2.25468e-14	Infection-associated	EMC4
8.27805e-19	1.0446	0.733	0.385	2.2984e-14	Infection-associated	PPP1CB
8.4603e-19	0.822953	0.467	0.171	2.349e-14	Infection-associated	NDUFB8
8.53843e-19	0.879999	0.487	0.186	2.37069e-14	Infection-associated	NCOA4
8.80278e-19	0.929892	0.615	0.272	2.44409e-14	Infection-associated	OPTN
8.95059e-19	0.826026	0.503	0.192	2.48513e-14	Infection-associated	TRMT112
9.01855e-19	0.799956	0.579	0.24	2.504e-14	Infection-associated	SQLE
9.4443e-19	8.9105	0.046	0.001	2.62221e-14	Infection-associated	SARSCoV2-nsp2
9.49401e-19	1.28029	0.226	0.052	2.63601e-14	Infection-associated	MAD2L1BP
9.63928e-19	1.50362	0.2	0.043	2.67635e-14	Infection-associated	ENDOD1
9.66109e-19	0.932052	0.338	0.103	2.6824e-14	Infection-associated	LAMTOR2
9.80966e-19	0.859711	0.662	0.299	2.72365e-14	Infection-associated	TPM3
9.8618e-19	1.58729	0.149	0.024	2.73813e-14	Infection-associated	FEZF1
9.93072e-19	1.64816	0.338	0.109	2.75727e-14	Infection-associated	ERRFI1
1.0205e-18	1.34087	0.313	0.093	2.83343e-14	Infection-associated	BAMBI
1.03635e-18	1.2176	0.61	0.284	2.87744e-14	Infection-associated	SOD2
1.05571e-18	0.565262	0.579	0.243	2.93119e-14	Infection-associated	RPL14
1.05815e-18	1.05465	0.251	0.063	2.93794e-14	Infection-associated	TMEM53
1.06022e-18	0.714575	0.79	0.401	2.9437e-14	Infection-associated	SPEF1
1.09429e-18	2.45854	0.113	0.014	3.0383e-14	Infection-associated	SLC15A3
1.10102e-18	0.8414	0.549	0.222	3.05699e-14	Infection-associated	AFTPH
1.11435e-18	1.01193	0.333	0.102	3.09398e-14	Infection-associated	C12orf57
1.12689e-18	0.849988	0.282	0.076	3.12881e-14	Infection-associated	BPGM
1.152e-18	0.984568	0.503	0.198	3.19852e-14	Infection-associated	TSPYL1
1.15944e-18	1.04475	0.456	0.172	3.21918e-14	Infection-associated	MRPS7
1.21432e-18	1.09586	0.338	0.106	3.37156e-14	Infection-associated	HEXB
1.25364e-18	0.604364	0.2	0.042	3.48072e-14	Infection-associated	TFPT
1.33296e-18	1.06253	0.774	0.407	3.70095e-14	Infection-associated	SQSTM1
1.34542e-18	1.23409	0.703	0.363	3.73556e-14	Infection-associated	NUPR1
1.3693e-18	1.10808	0.426	0.154	3.80187e-14	Infection-associated	BLVRB
1.37692e-18	1.56991	0.456	0.182	3.82302e-14	Infection-associated	ATF3
1.3804e-18	0.786338	0.821	0.426	3.83267e-14	Infection-associated	RUVBL2
1.39431e-18	0.899413	0.4	0.135	3.87129e-14	Infection-associated	PSMF1
1.41295e-18	2.23696	0.113	0.014	3.92306e-14	Infection-associated	BATF2
1.42111e-18	1.40723	0.344	0.109	3.9457e-14	Infection-associated	LRRC59
1.50203e-18	0.821642	0.564	0.233	4.17039e-14	Infection-associated	TMEM30A
1.50622e-18	1.40042	0.231	0.056	4.18202e-14	Infection-associated	SIGMAR1
1.51737e-18	0.910111	0.569	0.24	4.21298e-14	Infection-associated	PSMD4
1.52587e-18	0.98262	0.544	0.221	4.23658e-14	Infection-associated	ATXN10
1.52623e-18	0.871704	0.728	0.38	4.23758e-14	Infection-associated	STOML3
1.55937e-18	1.2014	0.241	0.059	4.3296e-14	Infection-associated	FAM69A
1.62218e-18	1.18235	0.308	0.091	4.50399e-14	Infection-associated	PML
1.64409e-18	0.715653	0.446	0.162	4.56481e-14	Infection-associated	SLC43A2
1.66881e-18	1.32091	0.251	0.064	4.63345e-14	Infection-associated	ABHD12
1.67715e-18	0.858102	0.303	0.087	4.6566e-14	Infection-associated	PPP1R8
1.68734e-18	0.855564	0.379	0.127	4.68491e-14	Infection-associated	NUDCD2
1.69086e-18	0.89804	0.559	0.224	4.69466e-14	Infection-associated	AMZ2
1.71144e-18	1.35532	0.533	0.22	4.75182e-14	Infection-associated	LYN
1.71286e-18	1.20095	0.251	0.065	4.75575e-14	Infection-associated	TMEM40
1.72209e-18	1.11413	0.477	0.189	4.7814e-14	Infection-associated	MTPN
1.72685e-18	1.17858	0.338	0.106	4.7946e-14	Infection-associated	PTRHD1
1.7616e-18	0.743768	0.605	0.262	4.89108e-14	Infection-associated	ERICH5
1.76489e-18	0.966221	0.487	0.19	4.9002e-14	Infection-associated	ATP5F1C
1.80238e-18	0.849437	0.744	0.39	5.00431e-14	Infection-associated	AKR1A1
1.83484e-18	0.905996	0.374	0.125	5.09444e-14	Infection-associated	GUF1
1.87609e-18	0.985015	0.364	0.119	5.20898e-14	Infection-associated	BAIAP2-DT
1.88189e-18	0.753454	0.892	0.514	5.22507e-14	Infection-associated	APLP2
1.89069e-18	0.960126	0.497	0.201	5.2495e-14	Infection-associated	BTG1
1.92496e-18	0.736258	0.754	0.374	5.34466e-14	Infection-associated	ATP6V1G1
1.94635e-18	0.720635	0.405	0.138	5.40405e-14	Infection-associated	FAM32A
1.96119e-18	0.975987	0.456	0.171	5.44523e-14	Infection-associated	CDV3
1.98325e-18	0.809238	0.595	0.253	5.50649e-14	Infection-associated	GLIPR2
1.9893e-18	0.77611	0.277	0.075	5.52328e-14	Infection-associated	ITGA6
2.04021e-18	0.911326	0.338	0.107	5.66463e-14	Infection-associated	ABO
2.04407e-18	0.847487	0.579	0.255	5.67535e-14	Infection-associated	ISCU
2.06177e-18	1.0533	0.344	0.109	5.72451e-14	Infection-associated	MPZL1
2.12375e-18	0.973906	0.323	0.097	5.89661e-14	Infection-associated	TCEA2
2.1361e-18	1.39089	0.195	0.041	5.93087e-14	Infection-associated	CEACAM6
2.23832e-18	1.09463	0.277	0.075	6.2147e-14	Infection-associated	PPIL1
2.28295e-18	0.823468	0.595	0.259	6.3386e-14	Infection-associated	ELF1
2.35018e-18	0.772739	0.472	0.178	6.52529e-14	Infection-associated	CASP4
2.35665e-18	1.56255	0.2	0.043	6.54325e-14	Infection-associated	TMEM222
2.3923e-18	1.22579	0.292	0.084	6.64223e-14	Infection-associated	ACP2
2.42927e-18	0.865966	0.379	0.126	6.74486e-14	Infection-associated	NDUFA11
2.43345e-18	0.849713	0.764	0.393	6.75648e-14	Infection-associated	KRT18
2.47368e-18	1.46427	0.292	0.086	6.86818e-14	Infection-associated	ADIPOR2
2.51824e-18	1.00294	0.4	0.136	6.99189e-14	Infection-associated	LEPROTL1
2.57211e-18	0.744719	0.821	0.448	7.14148e-14	Infection-associated	RPL3
2.59228e-18	0.618447	0.487	0.184	7.19746e-14	Infection-associated	PSMG3
2.67256e-18	0.841892	0.451	0.166	7.42037e-14	Infection-associated	TMEM248
2.71713e-18	0.761629	0.687	0.321	7.5441e-14	Infection-associated	TGOLN2
2.74047e-18	0.858921	0.451	0.164	7.60892e-14	Infection-associated	ACLY
2.76333e-18	1.08478	0.446	0.17	7.6724e-14	Infection-associated	SLC35A2
2.76604e-18	0.873628	0.672	0.331	7.67992e-14	Infection-associated	CCT6A
2.77273e-18	2.24307	0.108	0.013	7.69848e-14	Infection-associated	LMNB1
2.81896e-18	1.06592	0.303	0.088	7.82685e-14	Infection-associated	BLOC1S1
2.83118e-18	1.20692	0.308	0.092	7.86078e-14	Infection-associated	SDF2L1
2.86111e-18	0.752936	0.528	0.207	7.94387e-14	Infection-associated	SRSF9
2.92409e-18	1.26763	0.195	0.041	8.11873e-14	Infection-associated	B3GNT3
3.18644e-18	0.812622	0.456	0.171	8.84715e-14	Infection-associated	NPM1
3.30839e-18	0.893876	0.492	0.192	9.18575e-14	Infection-associated	SDF4
3.31554e-18	0.968324	0.477	0.183	9.20558e-14	Infection-associated	ZBED5-AS1
3.32253e-18	0.775365	0.656	0.302	9.22501e-14	Infection-associated	DDX6
3.42559e-18	1.10913	0.303	0.09	9.51114e-14	Infection-associated	GLTP
3.43346e-18	0.809466	0.703	0.346	9.53301e-14	Infection-associated	RPS9
3.49308e-18	0.635833	0.79	0.387	9.69853e-14	Infection-associated	RHOA
3.50105e-18	1.14509	0.313	0.093	9.72067e-14	Infection-associated	VDAC2
3.50857e-18	0.899578	0.528	0.213	9.74153e-14	Infection-associated	RNF130
3.56967e-18	0.939231	0.328	0.101	9.91119e-14	Infection-associated	EEF1B2
3.59057e-18	0.881564	0.544	0.223	9.96921e-14	Infection-associated	NDFIP1
3.62885e-18	0.707716	0.579	0.24	1.00755e-13	Infection-associated	ATP5MPL
3.63289e-18	0.786514	0.39	0.131	1.00867e-13	Infection-associated	EBAG9
3.74181e-18	0.877344	0.544	0.222	1.03891e-13	Infection-associated	PRDX3
3.87797e-18	0.800172	0.779	0.407	1.07672e-13	Infection-associated	CTSB
3.98807e-18	0.834099	0.538	0.22	1.10729e-13	Infection-associated	ETF1
4.05965e-18	1.1572	0.374	0.129	1.12716e-13	Infection-associated	CDC42EP4
4.1671e-18	0.720535	0.528	0.211	1.157e-13	Infection-associated	C7orf50
4.32468e-18	1.11576	0.349	0.115	1.20075e-13	Infection-associated	TBC1D20
4.46952e-18	0.862407	0.4	0.139	1.24096e-13	Infection-associated	LRRC8B
4.58903e-18	0.764843	0.81	0.439	1.27414e-13	Infection-associated	SELENOW
4.59056e-18	0.815017	0.749	0.406	1.27457e-13	Infection-associated	CDS1
4.59748e-18	1.35541	0.195	0.042	1.27649e-13	Infection-associated	USP18
4.61919e-18	1.215	0.236	0.058	1.28252e-13	Infection-associated	RPL26L1
4.62104e-18	1.3497	0.349	0.113	1.28303e-13	Infection-associated	CLDN1
4.69563e-18	0.770368	0.759	0.396	1.30374e-13	Infection-associated	CFAP298
4.70774e-18	1.21841	0.174	0.034	1.3071e-13	Infection-associated	WSB2
4.78254e-18	0.905165	0.605	0.276	1.32787e-13	Infection-associated	RPS2
4.80185e-18	0.929892	0.4	0.14	1.33323e-13	Infection-associated	CSRP1
4.80545e-18	0.804551	0.636	0.293	1.33423e-13	Infection-associated	HNRNPUL1
4.8344e-18	0.77759	0.605	0.267	1.34227e-13	Infection-associated	MKRN1
4.89569e-18	1.41822	0.333	0.107	1.35929e-13	Infection-associated	NDUFC2
4.95667e-18	0.80317	0.585	0.244	1.37622e-13	Infection-associated	RAB1A
5.05738e-18	0.792728	0.759	0.415	1.40418e-13	Infection-associated	VCP
5.09121e-18	1.10994	0.349	0.114	1.41358e-13	Infection-associated	RPL23A
5.16448e-18	0.760511	0.549	0.225	1.43392e-13	Infection-associated	GNG12
5.28752e-18	1.28429	0.308	0.093	1.46808e-13	Infection-associated	SPCS3
5.39768e-18	0.88671	0.533	0.215	1.49867e-13	Infection-associated	NDUFA5
5.48529e-18	1.75799	0.205	0.047	1.52299e-13	Infection-associated	LYPD2
5.51484e-18	2.08532	0.133	0.02	1.53119e-13	Infection-associated	TSPAN33
5.61604e-18	0.954504	0.436	0.161	1.55929e-13	Infection-associated	MRPL43
5.65676e-18	0.797307	0.723	0.376	1.5706e-13	Infection-associated	CLIC6
5.69089e-18	0.979842	0.338	0.107	1.58007e-13	Infection-associated	EFNB3
5.6977e-18	0.753781	0.815	0.464	1.58197e-13	Infection-associated	CAPSL
5.7272e-18	0.804999	0.605	0.268	1.59016e-13	Infection-associated	RPL36AL
5.73717e-18	0.803867	0.385	0.129	1.59292e-13	Infection-associated	NAA50
5.74727e-18	0.826514	0.564	0.231	1.59573e-13	Infection-associated	UQCRH
5.91684e-18	0.745041	0.262	0.069	1.64281e-13	Infection-associated	SNHG8
6.07493e-18	0.943107	0.297	0.086	1.68671e-13	Infection-associated	ATL3
7.09066e-18	0.869447	0.303	0.089	1.96872e-13	Infection-associated	CCND3
7.17728e-18	1.35755	0.231	0.057	1.99277e-13	Infection-associated	SDHAF2
7.3902e-18	2.02836	0.205	0.046	2.05189e-13	Infection-associated	FBLN5
7.5825e-18	1.29219	0.241	0.061	2.10528e-13	Infection-associated	PRADC1
7.87523e-18	0.993806	0.323	0.1	2.18656e-13	Infection-associated	ZNF622
7.97552e-18	0.773267	0.605	0.263	2.2144e-13	Infection-associated	MDH1
8.29811e-18	1.1375	0.338	0.107	2.30397e-13	Infection-associated	MON1B
8.31743e-18	1.67074	0.164	0.031	2.30933e-13	Infection-associated	SYNGR1
8.33311e-18	0.827933	0.379	0.13	2.31369e-13	Infection-associated	RPS7
8.49603e-18	0.937539	0.441	0.164	2.35892e-13	Infection-associated	MIEN1
8.51824e-18	0.790427	0.631	0.306	2.36509e-13	Infection-associated	RPL35
8.58174e-18	0.789577	0.487	0.187	2.38272e-13	Infection-associated	TMEM154
9.00708e-18	1.34722	0.2	0.044	2.50082e-13	Infection-associated	RAP2B
9.01822e-18	0.863715	0.544	0.229	2.50391e-13	Infection-associated	FAM96B
9.06765e-18	0.957744	0.359	0.12	2.51763e-13	Infection-associated	MIDN
9.26558e-18	0.860884	0.554	0.239	2.57259e-13	Infection-associated	GNB1
9.3931e-18	0.8732	0.421	0.151	2.60799e-13	Infection-associated	FAM104B
9.47446e-18	0.984887	0.303	0.09	2.63058e-13	Infection-associated	DCXR
9.53296e-18	1.38176	0.272	0.076	2.64683e-13	Infection-associated	TMEM109
9.81174e-18	1.16262	0.272	0.075	2.72423e-13	Infection-associated	TOR3A
9.90819e-18	0.834041	0.262	0.07	2.75101e-13	Infection-associated	CDC34
9.99139e-18	0.876724	0.344	0.112	2.77411e-13	Infection-associated	FOSB
9.99873e-18	0.746917	0.841	0.526	2.77615e-13	Infection-associated	FAM107B
1.01466e-17	1.00496	0.323	0.1	2.81721e-13	Infection-associated	RAB8A
1.03699e-17	0.668291	0.749	0.373	2.8792e-13	Infection-associated	SERP1
1.06274e-17	0.828628	0.656	0.31	2.95068e-13	Infection-associated	TRIM8
1.06532e-17	1.63285	0.246	0.064	2.95785e-13	Infection-associated	RRAGC
1.06577e-17	0.912811	0.431	0.159	2.95911e-13	Infection-associated	FAM8A1
1.07366e-17	1.05444	0.492	0.196	2.98101e-13	Infection-associated	ZMPSTE24
1.08613e-17	0.77078	0.446	0.166	3.01563e-13	Infection-associated	REX1BD
1.13063e-17	1.50701	0.185	0.039	3.1392e-13	Infection-associated	TIMP1
1.13833e-17	1.08443	0.41	0.148	3.16056e-13	Infection-associated	TEX26
1.13891e-17	0.81526	0.559	0.233	3.16219e-13	Infection-associated	STK24
1.15624e-17	1.00762	0.282	0.08	3.21031e-13	Infection-associated	NLRC5
1.18212e-17	0.957621	0.323	0.101	3.28215e-13	Infection-associated	MAZ
1.19344e-17	0.748443	0.487	0.19	3.31357e-13	Infection-associated	PUF60
1.20135e-17	0.904232	0.728	0.381	3.33554e-13	Infection-associated	PTTG1IP
1.23711e-17	1.10293	0.338	0.11	3.43485e-13	Infection-associated	FYTTD1
1.26391e-17	1.31543	0.231	0.058	3.50924e-13	Infection-associated	FAM234A
1.30187e-17	0.892708	0.564	0.241	3.61464e-13	Infection-associated	EIF4B
1.3073e-17	0.964132	0.379	0.128	3.62971e-13	Infection-associated	SH3BP4
1.32526e-17	0.859335	0.349	0.114	3.67958e-13	Infection-associated	UBE2G1
1.33721e-17	0.943407	0.621	0.283	3.71276e-13	Infection-associated	MUC1
1.34155e-17	0.814336	0.313	0.094	3.72483e-13	Infection-associated	SNRPB2
1.35987e-17	1.04341	0.318	0.099	3.77567e-13	Infection-associated	ANO6
1.36432e-17	0.802402	0.41	0.146	3.78803e-13	Infection-associated	DNTTIP1
1.38319e-17	0.889403	0.672	0.313	3.84042e-13	Infection-associated	FAM174A
1.40297e-17	0.840115	0.369	0.122	3.89535e-13	Infection-associated	HSD17B11
1.43902e-17	0.865076	0.338	0.109	3.99543e-13	Infection-associated	DNASE1L1
1.45305e-17	1.47484	0.287	0.084	4.03439e-13	Infection-associated	PLEKHA4
1.45337e-17	0.828879	0.395	0.14	4.03528e-13	Infection-associated	TMEM205
1.46656e-17	0.77247	0.482	0.189	4.07192e-13	Infection-associated	DIAPH1
1.51372e-17	1.10161	0.569	0.252	4.20283e-13	Infection-associated	CD55
1.53273e-17	0.962584	0.349	0.114	4.25561e-13	Infection-associated	HSD17B8
1.56868e-17	1.03521	0.544	0.235	4.35543e-13	Infection-associated	TRAM1
1.58837e-17	1.52142	0.369	0.129	4.41011e-13	Infection-associated	S100A4
1.60017e-17	0.94562	0.267	0.073	4.44288e-13	Infection-associated	RNPEPL1
1.60452e-17	0.770886	0.697	0.341	4.45494e-13	Infection-associated	CNBP
1.60685e-17	0.796468	0.379	0.128	4.46141e-13	Infection-associated	STRAP
1.61059e-17	0.809716	0.477	0.185	4.47179e-13	Infection-associated	UBE2B
1.61159e-17	0.88646	0.421	0.154	4.47458e-13	Infection-associated	AK2
1.63183e-17	0.854986	0.446	0.167	4.53078e-13	Infection-associated	RPL22
1.64548e-17	1.10679	0.338	0.11	4.56868e-13	Infection-associated	ZMYND12
1.67482e-17	1.19455	0.205	0.047	4.65013e-13	Infection-associated	SCAMP1-AS1
1.67564e-17	0.792192	0.738	0.421	4.65242e-13	Infection-associated	RPL13A
1.8134e-17	1.21493	0.226	0.056	5.03492e-13	Infection-associated	GPR155
1.84e-17	0.614494	0.364	0.119	5.10877e-13	Infection-associated	SIRT5
1.87187e-17	0.767319	0.436	0.161	5.19724e-13	Infection-associated	BTBD1
1.87978e-17	0.68693	0.923	0.645	5.21921e-13	Infection-associated	PIFO
1.88606e-17	1.1887	0.246	0.064	5.23665e-13	Infection-associated	CCDC90B
1.93553e-17	0.795685	0.815	0.484	5.37399e-13	Infection-associated	C5orf49
1.94669e-17	0.756615	0.667	0.324	5.405e-13	Infection-associated	FAM120A
1.9847e-17	0.851875	0.569	0.25	5.51053e-13	Infection-associated	UQCRC1
2.01365e-17	1.02703	0.421	0.155	5.59089e-13	Infection-associated	VDAC1
2.03416e-17	1.34366	0.144	0.025	5.64786e-13	Infection-associated	MAFF
2.03817e-17	0.805092	0.487	0.193	5.65897e-13	Infection-associated	COX14
2.04515e-17	0.798998	0.436	0.164	5.67837e-13	Infection-associated	RNF145
2.07629e-17	0.844572	0.503	0.204	5.76483e-13	Infection-associated	HSPE1
2.16939e-17	0.741021	0.497	0.197	6.02332e-13	Infection-associated	RHPN2
2.22555e-17	1.25089	0.528	0.224	6.17924e-13	Infection-associated	TNFAIP3
2.29315e-17	1.57155	0.221	0.054	6.36692e-13	Infection-associated	RNF135
2.32246e-17	0.999111	0.456	0.177	6.44831e-13	Infection-associated	SDHB
2.37186e-17	0.818599	0.744	0.405	6.58547e-13	Infection-associated	NACA
2.45592e-17	1.04327	0.405	0.15	6.81887e-13	Infection-associated	GTF2A2
2.45712e-17	0.921146	0.528	0.228	6.82218e-13	Infection-associated	ARL6IP5
2.49474e-17	0.844953	0.621	0.287	6.92663e-13	Infection-associated	TUSC3
2.50777e-17	0.855147	0.523	0.22	6.96283e-13	Infection-associated	NDFIP2
2.51214e-17	1.09343	0.354	0.118	6.97496e-13	Infection-associated	KDELR1
2.52607e-17	0.702356	0.872	0.526	7.01365e-13	Infection-associated	EIF4G2
2.57584e-17	0.648609	0.708	0.342	7.15183e-13	Infection-associated	RPS13
2.57722e-17	0.95543	0.338	0.11	7.15565e-13	Infection-associated	RBM38
2.68255e-17	0.887482	0.549	0.232	7.44809e-13	Infection-associated	ARCN1
2.70052e-17	1.3348	0.19	0.041	7.498e-13	Infection-associated	IFNGR2
2.73296e-17	0.854032	0.395	0.142	7.58807e-13	Infection-associated	PHPT1
2.75858e-17	2.10035	0.164	0.032	7.65919e-13	Infection-associated	S100A16
2.77061e-17	0.697344	0.682	0.32	7.6926e-13	Infection-associated	CHMP2A
2.77862e-17	0.755389	0.395	0.138	7.71483e-13	Infection-associated	C19orf33
2.85397e-17	0.721703	0.8	0.442	7.92404e-13	Infection-associated	RPL11
3.01777e-17	0.822974	0.467	0.182	8.37885e-13	Infection-associated	TXN2
3.02232e-17	1.03837	0.267	0.074	8.39147e-13	Infection-associated	MRPL11
3.08107e-17	0.804725	0.467	0.18	8.55459e-13	Infection-associated	EFCAB11
3.12897e-17	0.727746	0.656	0.311	8.68759e-13	Infection-associated	WDR45B
3.1393e-17	0.792719	0.226	0.055	8.71626e-13	Infection-associated	TMEM128
3.14474e-17	0.708336	0.564	0.242	8.73138e-13	Infection-associated	ATP5PD
3.16991e-17	1.03825	0.41	0.15	8.80125e-13	Infection-associated	RAB5B
3.1917e-17	1.2726	0.256	0.07	8.86175e-13	Infection-associated	TOR1B
3.21651e-17	0.668441	0.949	0.657	8.93064e-13	Infection-associated	GSTP1
3.23127e-17	0.946847	0.338	0.111	8.97161e-13	Infection-associated	ARID5B
3.24556e-17	0.754487	0.667	0.329	9.01131e-13	Infection-associated	SEC14L1
3.2895e-17	0.777791	0.692	0.342	9.13329e-13	Infection-associated	TCP1
3.32419e-17	0.958599	0.395	0.141	9.22961e-13	Infection-associated	PEX2
3.40169e-17	1.17278	0.169	0.033	9.4448e-13	Infection-associated	TMEM47
3.4247e-17	0.998065	0.369	0.134	9.50869e-13	Infection-associated	IER5
3.4666e-17	0.823681	0.508	0.207	9.62502e-13	Infection-associated	MBD2
3.46752e-17	0.886696	0.344	0.113	9.62757e-13	Infection-associated	MEPCE
3.68376e-17	1.73454	0.169	0.034	1.0228e-12	Infection-associated	TSKU
3.71402e-17	0.854028	0.513	0.209	1.0312e-12	Infection-associated	MAT2B
3.72441e-17	0.897423	0.359	0.122	1.03408e-12	Infection-associated	SNX27
3.77246e-17	0.854811	0.359	0.121	1.04742e-12	Infection-associated	TMEM9B
3.79756e-17	0.994212	0.482	0.19	1.05439e-12	Infection-associated	PLEKHB2
3.84292e-17	0.792018	0.631	0.298	1.06699e-12	Infection-associated	CAB39
3.95677e-17	0.845555	0.359	0.121	1.0986e-12	Infection-associated	TRAPPC2L
4.05452e-17	0.837922	0.759	0.416	1.12574e-12	Infection-associated	CSDE1
4.11418e-17	0.991896	0.4	0.147	1.1423e-12	Infection-associated	COPS8
4.12314e-17	0.938284	0.277	0.079	1.14479e-12	Infection-associated	BCL7B
4.20965e-17	0.652324	0.569	0.238	1.16881e-12	Infection-associated	EIF3G
4.23253e-17	0.701861	0.687	0.324	1.17516e-12	Infection-associated	CCNI
4.23523e-17	0.761791	0.759	0.395	1.17591e-12	Infection-associated	STAT3
4.2532e-17	0.867788	0.323	0.102	1.1809e-12	Infection-associated	ABHD6
4.26199e-17	0.764186	0.574	0.247	1.18334e-12	Infection-associated	CYB5R1
4.28977e-17	1.13327	0.087	0.008	1.19105e-12	Infection-associated	MAL
4.38556e-17	0.879405	0.205	0.049	1.21765e-12	Infection-associated	EFNB2
4.40205e-17	0.664796	0.579	0.256	1.22223e-12	Infection-associated	DHX32
4.48153e-17	0.922301	0.477	0.188	1.2443e-12	Infection-associated	NUDT5
4.52808e-17	1.56533	0.231	0.061	1.25722e-12	Infection-associated	LAYN
4.55834e-17	1.05643	0.482	0.201	1.26562e-12	Infection-associated	HSD17B13
4.58314e-17	0.788144	0.8	0.435	1.27251e-12	Infection-associated	NFE2L1
4.58982e-17	0.692315	0.621	0.287	1.27436e-12	Infection-associated	EBNA1BP2
4.65864e-17	0.909583	0.354	0.118	1.29347e-12	Infection-associated	PTPA
4.9129e-17	0.964428	0.282	0.083	1.36407e-12	Infection-associated	POLR2G
4.99302e-17	1.31675	0.226	0.057	1.38631e-12	Infection-associated	LGMN
5.03005e-17	1.3969	0.226	0.057	1.39659e-12	Infection-associated	MRPS2
5.06453e-17	0.898588	0.472	0.185	1.40617e-12	Infection-associated	CCL28
5.25551e-17	0.753374	0.672	0.325	1.45919e-12	Infection-associated	CCT3
5.27339e-17	0.800011	0.487	0.192	1.46416e-12	Infection-associated	PNMA1
5.35433e-17	1.23962	0.272	0.078	1.48663e-12	Infection-associated	DIRC2
5.39173e-17	0.632372	0.641	0.287	1.49701e-12	Infection-associated	CCDC96
5.50735e-17	1.0225	0.262	0.073	1.52911e-12	Infection-associated	TRIB1
5.69043e-17	1.00761	0.4	0.144	1.57995e-12	Infection-associated	CMAS
5.73753e-17	0.721462	0.508	0.206	1.59302e-12	Infection-associated	EFCAB14
5.76968e-17	0.860789	0.441	0.167	1.60195e-12	Infection-associated	FZD6
5.8856e-17	0.939906	0.313	0.097	1.63414e-12	Infection-associated	DCAKD
5.99309e-17	0.680982	0.492	0.195	1.66398e-12	Infection-associated	ANAPC11
6.04268e-17	0.919294	0.467	0.186	1.67775e-12	Infection-associated	SNRPD3
6.18393e-17	0.726412	0.482	0.195	1.71697e-12	Infection-associated	KIAA1191
6.22891e-17	0.746551	0.538	0.222	1.72946e-12	Infection-associated	FLOT1
6.29913e-17	0.82004	0.451	0.175	1.74895e-12	Infection-associated	EIF4H
6.43022e-17	1.1698	0.292	0.088	1.78535e-12	Infection-associated	ZCCHC17
6.49021e-17	0.950239	0.4	0.146	1.80201e-12	Infection-associated	EIF4A3
6.61684e-17	0.898436	0.477	0.197	1.83717e-12	Infection-associated	SURF1
6.65527e-17	0.84289	0.59	0.271	1.84783e-12	Infection-associated	SSU72
6.68152e-17	1.92353	0.138	0.023	1.85512e-12	Infection-associated	SNHG9
6.79819e-17	0.692129	0.41	0.149	1.88752e-12	Infection-associated	SAR1A
6.91835e-17	0.758782	0.405	0.146	1.92088e-12	Infection-associated	RPSA
6.9579e-17	0.841619	0.585	0.266	1.93186e-12	Infection-associated	UGCG
6.96124e-17	1.50934	0.185	0.04	1.93279e-12	Infection-associated	SLC6A20
7.07829e-17	0.853674	0.415	0.156	1.96529e-12	Infection-associated	TENT5A
7.11788e-17	0.77023	0.164	0.032	1.97628e-12	Infection-associated	MAPKAPK3
7.12725e-17	0.679849	0.585	0.259	1.97888e-12	Infection-associated	NDUFS5
[truncated: 3,336 more rows]
