# Supplementary material for: scMILD: Single-cell multiple instance learning for sample classification and associated subpopulation discovery
Source: iScience. 2026 Mar 10;29(4):115284. doi: 10.1016/j.isci.2026.115284 (PMC13019583; doi:10.1016/j.isci.2026.115284)
Supplement: Table S11. Differentially expressed genes in CD14+ Monocytes from the COVID-19 Hospitalization test dataset [file mmc12.xlsx]

## Sheet: Table S12
Supplementary Table S12. Correlation between CD14+ monocyte subtype proportions and clinical variables in SLE.
Cell Subgroup	Clinical_Variable	Spearman's Rho (ρ)	P_Value	N (Patients)	FDR
LD Proportion	SLE Activity	-0.297613	0.00101217	119	0.0106135
Shared Proportion	SLEDAI score	0.286047	0.00161251	119	0.0106135
LD Proportion	SLAQ score	-0.278114	0.00219495	119	0.0106135
Shared Proportion	Disease Duration	-0.251987	0.00569929	119	0.0181341
Shared Proportion	SLAQ score	-0.139646	0.129847	119	0.25248
LD Proportion	SLEDAI score	-0.120176	0.192966	119	0.33769
LD Proportion	Disease Duration	-0.0788219	0.394161	119	0.590523
Shared Proportion	SLICC score	-0.0506949	0.584014	119	0.691476
LD Proportion	SLICC score	-0.0270381	0.77037	119	0.793028
Shared Proportion	SLE Activity	0.0233701	0.800824	119	0.800824
Abbreviations: SLEDAI, Systemic Lupus Erythematosus Disease Activity Index; SLAQ, Systemic Lupus Activity Questionnaire; SLICC, Systemic Lupus International Collaborating Clinics/American College of Rheumatology Damage Index;
