# Supplementary material for: scMILD: Single-cell multiple instance learning for sample classification and associated subpopulation discovery
Source: iScience. 2026 Mar 10;29(4):115284. doi: 10.1016/j.isci.2026.115284 (PMC13019583; doi:10.1016/j.isci.2026.115284)
Supplement: Table S12. Correlation between CD14+ monocyte subtype proportions and clinical variables in SLE [file mmc13.xlsx]

## Sheet: Sheet1
Supplementary Table S13. Simulation performance across different experimental conditions. (Sample AUROC values averaged over 8 independent runs, Conditions: cells per sample (100-400) × proportion of perturbed cells (5-20%))
cells per sample	props	scMILD	scMILD_woOPL	ABMIL	Hier-MIL	ProtoCell4P	scPoli
400	0.2	1	0.989583	0.833333	0.5	0.9375	0.46875
400	0.1	0.916667	0.875	0.65625	0.5	0.927083	0.458333
400	0.05	0.833333	0.75	0.697917	0.625	0.802083	0.489583
300	0.2	1	1	0.895833	0.489583	0.916667	0.463542
300	0.1	0.875	0.854167	0.666667	0.510417	0.729167	0.364583
300	0.05	0.614583	0.583333	0.572917	0.552083	0.583333	0.46875
200	0.2	0.895833	0.739583	0.8125	0.645833	0.90625	0.546875
200	0.1	0.760417	0.65625	0.479167	0.5625	0.625	0.479167
200	0.05	0.5625	0.520833	0.458333	0.416667	0.583333	0.572917
100	0.2	0.822917	0.760417	0.635417	0.614583	0.864583	0.546875
100	0.1	0.635417	0.5625	0.34375	0.5625	0.65625	0.453125
100	0.05	0.625	0.479167	0.447917	0.552083	0.541667	0.432292
