# Supplementary material for: scMILD: Single-cell multiple instance learning for sample classification and associated subpopulation discovery
Source: iScience. 2026 Mar 10;29(4):115284. doi: 10.1016/j.isci.2026.115284 (PMC13019583; doi:10.1016/j.isci.2026.115284)
Supplement: Table S13. Simulation performance across different experimental conditions [file mmc14.xlsx]

## Sheet: Sheet1
Supplementary Table S14. Robustness to label noise in simulated datasets. Performance (Sample-level AUROC) evaluated on simulated data (400 cells per sample, 20% perturbed cells in case samples) with varying numbers of mislabeled training samples (out of 14 total training samples).
Mislabeled Samples	scMILD	scMILD woOPL	ABMIL	Hier-MIL	ProtoCell4P	scPoli
0	1	0.989583	0.833333	0.5	0.9375	0.46875
1	1	0.989583	0.760417	0.708333	0.770833	0.546875
2	1	0.947917	0.78125	0.65625	0.666667	0.46875
3	1	0.916667	0.635417	0.75	0.739583	0.479167
4	0.979167	0.885417	0.645833	0.677083	0.604167	0.46875
5	0.947917	0.802083	0.552083	0.541667	0.645833	0.453125
