# Supplementary material for: scMILD: Single-cell multiple instance learning for sample classification and associated subpopulation discovery
Source: iScience. 2026 Mar 10;29(4):115284. doi: 10.1016/j.isci.2026.115284 (PMC13019583; doi:10.1016/j.isci.2026.115284)
Supplement: Table S14. Robustness to label noise in simulated datasets [file mmc15.xlsx]

## Sheet: Sheet1
Supplementary Table S15. Computational scalability metrics for cell-scaling experiments
Model	Cells (k)	Training Cells	Validation Cells	Total Time (sec)	Peak Memory (GB)
scMILD	50	23653	13504	382.5	0.846
scMILD_woOPL	50	23653	13504	366.87	0.846
ABMIL	50	23653	13504	306.15	0.896
Hier-MIL	50	23653	13504	21.84	1.692
ProtoCell4P	50	23653	13504	58.46	0.188
scPoli	50	23653	13504	449.62	0.05
scMILD	100	47240	27096	731.48	1.608
scMILD_woOPL	100	47240	27096	677.56	1.608
ABMIL	100	47240	27096	591.17	1.658
Hier-MIL	100	47240	27096	25.89	2.763
ProtoCell4P	100	47240	27096	105.75	0.328
scPoli	100	47240	27096	922.8	0.05
scMILD	200	94557	54046	1416.76	3.137
scMILD_woOPL	200	94557	54046	1309.4	3.137
ABMIL	200	94557	54046	1152.4	3.188
Hier-MIL	200	94557	54046	42.06	4.935
ProtoCell4P	200	94557	54046	242.14	0.725
scPoli	200	94557	54046	1823.18	0.05
scMILD	400	189350	107814	3061.17	6.205
scMILD_woOPL	400	189350	107814	2865.88	6.204
ABMIL	400	189350	107814	2554.43	6.255
Hier-MIL	400	189350	107814	76.75	9.259
ProtoCell4P	400	189350	107814	578.53	1.343
scPoli	400	189350	107814	3581.58	0.05
scMILD	800	378812	215885	6718.25	12.325
scMILD_woOPL	800	378812	215885	6333.44	12.328
ABMIL	800	378812	215885	5783.67	12.375
Hier-MIL	800	378812	215885	154.43	17.964
ProtoCell4P	800	378812	215885	1801.13	2.65
scPoli	800	378812	215885	7257.19	0.05
