# Supplementary material for: scMILD: Single-cell multiple instance learning for sample classification and associated subpopulation discovery
Source: iScience. 2026 Mar 10;29(4):115284. doi: 10.1016/j.isci.2026.115284 (PMC13019583; doi:10.1016/j.isci.2026.115284)
Supplement: Table S15. Computational scalability metrics for cell-scaling experiments [file mmc16.xlsx]

## Sheet: Sheet1
Supplementary Table S16. Computational scalability metrics for sample-scaling experiments
Model	Dataset Size	Training Samples	Validation Samples	Training Cells	Validation Cells	Total Time (sec)	Peak Memory (GB)
scMILD	20	10	5	53539	29187	804.24	2.293
scMILD_woOPL	20	10	5	53539	29187	772.21	2.241
ABMIL	20	10	5	53539	29187	667.09	2.242
Hier-MIL	20	10	5	53539	29187	28.38	2.448
ProtoCell4P	20	10	5	53539	29187	267.42	2.316
scPoli	20	10	5	53539	29187	1024.91	0.045
scMILD	50	24	13	96349	52462	1480.65	3.653
scMILD_woOPL	50	24	13	96349	52462	1527.74	3.603
ABMIL	50	24	13	96349	52462	1374.56	3.605
Hier-MIL	50	24	13	96349	52462	77.51	4.897
ProtoCell4P	50	24	13	96349	52462	398.33	1.958
scPoli	50	24	13	96349	52462	1891.79	0.046
scMILD	80	40	20	104623	47807	1636.87	3.324
scMILD_woOPL	80	40	20	104623	47807	1635.24	3.276
ABMIL	80	40	20	104623	47807	1547.13	3.277
Hier-MIL	80	40	20	104623	47807	72.47	4.069
ProtoCell4P	80	40	20	104623	47807	275.01	1.501
scPoli	80	40	20	104623	47807	1836.22	0.047
scMILD	110	54	28	99631	47715	1661.36	3.339
scMILD_woOPL	110	54	28	99631	47715	1568.48	3.289
ABMIL	110	54	28	99631	47715	1405.62	3.287
Hier-MIL	110	54	28	99631	47715	65.31	4.94
ProtoCell4P	110	54	28	99631	47715	239.37	1.088
scPoli	110	54	28	99631	47715	1823.99	0.048
scMILD	150	74	38	95386	47806	1536.51	3.268
scMILD_woOPL	150	74	38	95386	47806	1451.1	3.218
ABMIL	150	74	38	95386	47806	1298.98	3.219
Hier-MIL	150	74	38	95386	47806	67.76	4.853
ProtoCell4P	150	74	38	95386	47806	179.91	0.735
scPoli	150	74	38	95386	47806	1734.55	0.05
