# Supplementary material for: scMILD: Single-cell multiple instance learning for sample classification and associated subpopulation discovery
Source: iScience. 2026 Mar 10;29(4):115284. doi: 10.1016/j.isci.2026.115284 (PMC13019583; doi:10.1016/j.isci.2026.115284)
Supplement: Table S16. Computational scalability metrics for sample-scaling experiments [file mmc17.xlsx]

## Sheet: Sheet1
Table S17.Specifications of the software environment for each model.
Model	Python Version	PyTorch Version	CUDA Version
scMILD	3.11.14	2.9.0+cu128	12.8
scMILD_woOPL	3.11.14	2.9.0+cu128	12.8
ABMIL	3.11.14	2.9.0+cu128	12.8
ProtoCell4P	3.11.14	2.9.0+cu128	12.8
scPoli	3.10.19	2.9.0+cu128	12.8
Hier-MIL	3.10.19	2.2.2+cu121	12.1
All experiments were conducted on the same dedicated server (AMD EPYC 7763 64-Core Processor, 1TB RAM, NVIDIA RTX A6000 GPU) to ensure hardware consistency. Due to complex dependencies, each model or model group was run in its specific Python environment as detailed above.
