# Supplementary material for: scMILD: Single-cell multiple instance learning for sample classification and associated subpopulation discovery
Source: iScience. 2026 Mar 10;29(4):115284. doi: 10.1016/j.isci.2026.115284 (PMC13019583; doi:10.1016/j.isci.2026.115284)
Supplement: Table S17. Specifications of the software environment for each model [file mmc18.xls]

## Sheet: PBMC_DEG_DIG_from_scanpy
Supplementary Table S18. List of Differentially Important Genes (DIGs) and comparison with Differentially Expressed Genes (DEGs) in CD14+ Monocytes, including fold-changes and classification categories.
gene_name	log_fc (DEG)	pvals_adj (DEG)	pts (DEG)	log_fc (IG)	pvals_adj (IG)	pts (IG)	category
CLU	3.19405	0	0.389909	3.06633	0	0.389909	Overlap
IFI27	2.08779	0	0.42288	1.96456	0	0.42288	Overlap
RNASE2	1.66314	0	0.475683	1.63658	0	0.475683	Overlap
S100A12	1.30554	0	0.925193	1.0608	0	0.925193	Overlap
IFITM3	1.217	0	0.850491	0.528236	0	0.850491	Overlap
PLAC8	1.20942	0	0.478732	1.035	0	0.478732	Overlap
S100A8	1.19513	0	0.999019	0.360625	8.79959702245389e-259	0.999019	Overlap
IFI6	1.19157	0	0.475613	0.206655	1.94190538671212e-242	0.475613	Others
PLBD1	1.13165	0	0.518816	1.00006	0	0.518816	Overlap
S100A9	1.09539	0	0.996251	0.883497	0	0.996251	Overlap
LGALS1	0.684969	0	0.960862	0.669732	0	0.960862	Overlap
S100A10	0.669698	0	0.986896	0.676653	0	0.986896	Overlap
CD14	0.666618	0	0.795795	0.305811	1.80063220488024e-129	0.795795	Overlap
SH3BGRL3	0.557358	0	0.993728	0.643133	0	0.993728	Overlap
S100A11	0.545161	0	0.975543	0.393655	0	0.975543	Overlap
TSPO	0.511705	0	0.939769	0.381239	9.94394336217849e-196	0.939769	Overlap
S100A4	0.445232	0	0.998704	0.474435	0	0.998704	Overlap
S100A6	0.415568	0	0.999299	0.294349	5.15776236288873e-192	0.999299	Overlap
KLF6	-0.536741	0	0.949194	-0.511258	4.8933414104083e-152	0.949194	Overlap
FOS	-0.543328	0	0.997442	-0.119877	3.96387286264569e-19	0.997442	Others
NEAT1	-0.59311	0	0.944359	-0.224065	3.41498204489967e-108	0.944359	Others
FOSB	-0.626853	0	0.814681	-0.247843	1.28607039582859e-52	0.814681	Others
JUN	-0.628611	0	0.934128	0.396134	0	0.934128	DIG-only
NFKBIA	-0.671912	0	0.949299	-0.872754	0	0.949299	Overlap
CD74	-0.687908	0	0.956622	-0.872754	0	0.956622	Overlap
IER2	-0.693574	0	0.901402	-0.244968	6.15315718649384e-120	0.901402	Others
JUNB	-0.743034	0	0.904975	-0.674884	0	0.904975	Overlap
MTRNR2L12	-0.767518	0	0.770813	-0.930196	0	0.770813	Overlap
HLA-DRB1	-0.805184	0	0.688823	-0.694075	0	0.688823	Overlap
EEF1A1	-0.836344	0	0.960056	-0.739268	0	0.960056	Overlap
MALAT1	-0.919637	0	0.989103	-0.906416	0	0.989103	Overlap
HLA-DRA	-1.00969	0	0.65925	-1.11385	0	0.65925	Overlap
AC007952.4	-1.30806	0	0.706833	-0.895056	0	0.706833	Overlap
C12orf57	-1.46502	0	0.409075	-1.35651	0	0.409075	Overlap
AC245014.3	-1.61397	0	0.523616	-1.11963	0	0.523616	Overlap
WDR74	-1.64402	0	0.342221	-1.34827	0	0.342221	Overlap
Z93241.1	-1.68314	0	0.329327	-1.36092	0	0.329327	Overlap
DAB2	0.869265	0.000205545	0.0506307	0.71847	0.000223865	0.0506307	Others
RGS18	0.0329321	0.000205545	0.113805	-0.9059	0.00091767	0.113805	DIG-only
POLR2A	-0.665318	0.000254478	0.11398	-0.469682	0.00156299	0.11398	Overlap
ZEB2	-0.231726	0.000357798	0.520708	-0.810492	4.41700465237038e-34	0.520708	DIG-only
CITED2	-0.058561	0.00038059	0.312334	0.179238	5.50078192608016e-10	0.312334	Others
MEPCE	-0.87091	0.000405583	0.0673791	-0.66501	0.000830583	0.0673791	Others
S100P	0.930108	0.000527429	0.0450596	0.778007	0.000565755	0.0450596	Others
GZMH	-1.8286	0.000637866	0.0141906	-1.53519	0.000737501	0.0141906	Others
SYNE2	-1.70937	0.000676987	0.0159776	-1.58558	0.000767909	0.0159776	Others
PLD4	-2.05424	0.000716115	0.00690259	-1.82233	0.000758804	0.00690259	Others
ZFHX3	-0.506804	0.000761697	0.174352	-0.596884	0.00156299	0.174352	Overlap
GZMM	-2.07174	0.000878704	0.0102313	-1.30073	0.00102832	0.0102313	Others
MT-ATP8	-0.0145986	0.000886565	0.317309	-0.0546431	0.000683908	0.317309	Others
LUCAT1	-0.0403155	0.000933752	0.122775	-0.114785	0.000792254	0.122775	Others
ABCA1	-0.601874	0.00100026	0.174107	-0.989885	0.000848378	0.174107	Overlap
CXCR4	-0.428226	0.00160198	0.202803	-0.519817	0.0131743	0.202803	Others
PHLDA1	0.369868	0.00187585	0.0623336	0.380017	0.00172692	0.0623336	Others
VCL	0.0967895	0.00187609	0.104975	-0.227311	0.00253107	0.104975	Others
TYROBP	0.0554014	0.00204266	0.988437	0.858974	0	0.988437	DIG-only
SRSF7	-0.397233	0.00211591	0.31773	-0.387004	0.0608519	0.31773	Others
AC020911.2	-0.786657	0.0025473	0.0715137	-0.677723	0.00386715	0.0715137	Others
IGKV3-20	-0.8682	0.00321913	0.0406097	-0.753554	0.00395786	0.0406097	Others
CLEC10A	-1.00218	0.00441948	0.0277155	-0.999367	0.0046307	0.0277155	Others
RGS10	-0.0324217	0.00496208	0.386615	0.600718	6.87842169633555e-38	0.386615	DIG-only
CD247	-1.81195	0.00506562	0.0120883	-1.52733	0.00549499	0.0120883	Others
DMXL2	-0.449425	0.00514432	0.223721	0.016157	1	0.223721	Others
FCER1A	-2.54053	0.00576954	0.00487036	-2.2552	0.00601425	0.00487036	Others
TUBA1B	-0.292515	0.00884355	0.364821	-0.333251	0.0482093	0.364821	Others
ANKRD28	-0.074273	0.00947557	0.154205	-0.335118	0.0255369	0.154205	Others
OTOF	1.14596	0.00989938	0.0297828	0.710129	0.0098571	0.0297828	Others
CSTA	-0.0799651	0.0128994	0.706097	0.373502	1.64179875084887e-111	0.706097	DIG-only
NLRP3	-0.0778202	0.0173433	0.181605	-0.09594	0.0104774	0.181605	Others
RGS2	-0.166793	0.017788	0.54131	0.200953	7.95347364522512e-21	0.54131	Others
MARCH2	0.348735	0.0189925	0.0588998	-0.384621	0.0264726	0.0588998	Others
RGS1	-0.646073	0.0243635	0.0535739	-0.880807	0.0255474	0.0535739	Others
AL118516.1	-0.0180577	0.0261241	0.25911	0.0755942	0.00109806	0.25911	Others
GZMB	-1.37378	0.0279405	0.0159425	-0.95463	0.0308679	0.0159425	Others
HIST1H2AC	0.329523	0.028302	0.0532936	0.0517698	0.030459	0.0532936	Others
CMC1	0.00983391	0.0317086	0.0911352	0.00127429	0.0212018	0.0911352	Others
NEXN	0.372345	0.0322212	0.046321	-0.685561	0.0409772	0.046321	Others
GADD45A	0.490196	0.0332845	0.047302	0.26987	0.0349812	0.047302	Others
PRF1	-1.6295	0.0339072	0.0122285	-1.36881	0.0355639	0.0122285	Others
BHLHE40	-0.294025	0.0364488	0.308234	-0.416401	0.0289369	0.308234	Others
IQCN	-1.68716	0.0399566	0.0104064	-1.09555	0.043247	0.0104064	Others
ILK	-0.0423542	0.0410704	0.157919	0.113788	0.00788747	0.157919	Others
CCL4L2	-1.43817	0.0429761	0.0148213	-1.64872	0.0439612	0.0148213	Others
PLK2	-1.08911	0.0459352	0.0267344	-0.646842	0.0560838	0.0267344	Others
AREG	0.19968	0.0495414	0.0825158	0.225885	0.0470863	0.0825158	Others
PER1	-0.0846948	0.0495414	0.251051	-0.120513	0.0408959	0.251051	Others
MYL9	2.08801	0.0565236	0.0235809	1.986	0.0572211	0.0235809	Others
SLC8A1	-0.130134	0.058291	0.172985	-0.873306	0.614125	0.172985	Others
KLRD1	-1.72676	0.058291	0.00935529	-1.5424	0.0607458	0.00935529	Others
KLRB1	-2.10863	0.0650175	0.00606167	-0.858293	0.0682263	0.00606167	Others
ELANE	1.48176	0.0657557	0.0225298	1.10142	0.0670758	0.0225298	Others
IFIT1	0.441909	0.0681364	0.0362299	0.0736807	0.0698857	0.0362299	Others
TEX14	-2.51228	0.0689054	0.00557113	-2.39521	0.0697673	0.00557113	Others
CFD	-0.0710378	0.0700022	0.69061	-0.177342	0.0174926	0.69061	Others
PF4	1.97154	0.0702919	0.0223196	1.64196	0.0714163	0.0223196	Others
RUFY1	0.180464	0.0804283	0.0615978	0.304749	0.0681754	0.0615978	Others
CD1C	-1.50273	0.082592	0.00984583	-1.28896	0.0849005	0.00984583	Others
CSKMT	-1.11958	0.0827083	0.0279608	-0.919708	0.0916022	0.0279608	Others
SGK1	-0.0838553	0.0968272	0.355641	-0.00333105	0.000418633	0.355641	Others
C15orf48	0.629201	0.102012	0.0361247	0.669977	0.0990529	0.0361247	Others
GZMK	-1.98749	0.102088	0.00676244	-1.16855	0.106415	0.00676244	Others
GMPR	0.816881	0.102653	0.0282761	0.399937	0.105965	0.0282761	Others
TUBB1	2.293	0.128963	0.0189909	1.66442	0.13076	0.0189909	Others
LMNA	-0.298464	0.143666	0.133882	-0.335394	0.158057	0.133882	Others
HOPX	-1.72731	0.147493	0.010021	-3.00432	0.145959	0.010021	Others
ARHGEF40	-0.53305	0.14986	0.0795725	-0.377723	0.234025	0.0795725	Others
PGRMC1	0.173586	0.156309	0.0585144	0.0465509	0.173884	0.0585144	Others
AC023157.3	0.127588	0.159818	0.0459005	-0.239887	0.164836	0.0459005	Others
FLNA	-0.12962	0.162345	0.543308	0.184323	1.72268979246348e-19	0.543308	Others
CCL4	-0.939914	0.188491	0.0202523	-0.211975	0.213764	0.0202523	Others
CST7	-0.848886	0.189288	0.0430273	-0.917315	0.226227	0.0430273	Others
FCGR3A	-0.637654	0.197141	0.0569376	-0.342109	0.295893	0.0569376	Others
AC011446.2	-1.05126	0.212959	0.0288718	-0.644669	0.253946	0.0288718	Others
BEX3	0.647407	0.215168	0.030028	0.800509	0.211476	0.030028	Others
FGFBP2	-1.57604	0.231232	0.0100561	-1.08361	0.240929	0.0100561	Others
SPARC	1.42905	0.23177	0.0222495	1.03546	0.239044	0.0222495	Others
AC091271.1	-0.595388	0.240983	0.1137	-0.242932	0.891578	0.1137	Others
CD8B	-2.01009	0.252344	0.00655221	-2.00735	0.254974	0.00655221	Others
CCDC50	-0.00427603	0.270097	0.0736861	-0.163114	0.270343	0.0736861	Others
FAM110A	-0.0692972	0.287496	0.104835	0.020793	0.201525	0.104835	Others
CXCL3	1.18107	0.295173	0.0225298	0.9418	0.298588	0.0225298	Others
ILF3-DT	-0.51235	0.298763	0.13171	-0.697633	0.332556	0.13171	Others
IGLV3-10	1.01867	0.314585	0.0214436	0.692255	0.315418	0.0214436	Others
GNG11	2.17935	0.31643	0.0159425	1.54968	0.318938	0.0159425	Others
PTX3	-0.95929	0.319773	0.0404695	-1.57089	0.317348	0.0404695	Others
CAVIN2	1.6445	0.345276	0.018185	1.17148	0.349019	0.018185	Others
LINC00309	-1.24073	0.411945	0.01815	-0.871995	0.436917	0.01815	Others
ICAM1	-0.110286	0.412715	0.163595	-0.270194	0.620283	0.163595	Others
EREG	-0.178787	0.412715	0.19972	-1.24954	1	0.19972	Others
KLRG1	-1.75528	0.423124	0.0087246	-1.38707	0.435409	0.0087246	Others
NPIPB4	-1.16833	0.428203	0.0167484	-1.06209	0.439553	0.0167484	Others
CD9	0.230792	0.437314	0.0479327	0.213449	0.439553	0.0479327	Others
RAP1B	-0.135834	0.43855	0.318185	-0.219923	0.00147487	0.318185	Others
CD8A	-1.67468	0.456543	0.00753329	-1.65483	0.46263	0.00753329	Others
TREML1	2.30096	0.464696	0.0146111	1.80778	0.469488	0.0146111	Others
CXCL1	1.43815	0.48008	0.0166433	0.383621	0.485031	0.0166433	Others
IRF8	-0.381697	0.483126	0.102663	-0.525098	0.753044	0.102663	Others
HIST2H2BE	0.0386582	0.530531	0.0365452	0.0256188	0.480235	0.0365452	Others
TRIB1	-0.324103	0.585663	0.273336	0.116116	0.0482093	0.273336	Others
IGLV2-8	1.11649	0.648957	0.0176244	-0.26501	0.656062	0.0176244	Others
VNN3	0.293549	0.697429	0.0245971	1.55936	0.629535	0.0245971	Others
MPIG6B	2.26671	0.701899	0.0134548	2.01835	0.703471	0.0134548	Others
GP9	1.98446	0.706087	0.0140154	1.63067	0.708851	0.0140154	Others
TRBV20-1	-2.09484	0.740091	0.00444989	-1.81267	0.741935	0.00444989	Others
C12orf75	-1.29662	0.818094	0.0117029	-1.06844	0.829095	0.0117029	Others
IGLV3-25	-0.658902	0.818978	0.0242467	-0.46792	0.839003	0.0242467	Others
CD38	0.0875125	0.843869	0.0308339	-0.0960445	0.8273	0.0308339	Others
NCOA4	-0.121402	0.91353	0.173861	0.205502	0.0304643	0.173861	Others
PPP2R5C	-0.488078	0.977816	0.103539	-0.534927	1	0.103539	Others
PRKAR2B	0.71112	0.978487	0.0206727	0.464353	0.977318	0.0206727	Others
MS4A1	-1.93152	0.979059	0.00532586	-1.85394	0.977318	0.00532586	Others
AZU1	0.362464	0.994689	0.0283812	0.269369	0.998029	0.0283812	Others
ARHGAP24	-0.182446	0.994689	0.0791521	-0.511077	0.951709	0.0791521	Others
ANGPTL4	18.669	1	0.000700771	13.1209	1	0.000700771	Others
CREB3L1	18.3961	1	0.00105116	13.6419	1	0.00105116	Others
FABP4	17.7483	1	0.000105116	12.7096	1	0.000105116	Others
BMP6	17.648	1	0.000420463	11.8598	1	0.000420463	Others
OXTR	17.6309	1	0.000525578	11.8861	1	0.000525578	Others
PPP4R4	17.5601	1	0.000420463	12.3961	1	0.000420463	Others
HBG1	17.5106	1	0.000315347	11.6497	1	0.000315347	Others
AC012507.1	17.4124	1	0.000350385	12.7154	1	0.000350385	Others
LEP	17.412	1	0.000455501	13.2153	1	0.000455501	Others
WFDC1	17.2814	1	0.000350385	14.373	1	0.000350385	Others
GRB14	17.2564	1	0.000350385	12.9708	1	0.000350385	Others
TMEM92-AS1	17.2103	1	0.000350385	12.6682	1	0.000350385	Others
PCYT1B	17.0897	1	0.000350385	10.6271	1	0.000350385	Others
PEAR1	17.0719	1	0.000385424	11.8281	1	0.000385424	Others
LY6G6F	16.9505	1	0.000350385	12.8127	1	0.000350385	Others
STRC	16.8031	1	0.000210231	9.73397	1	0.000210231	Others
PTPRF	16.7327	1	0.00024527	10.9475	1	0.00024527	Others
EGF	16.723	1	0.000210231	11.3189	1	0.000210231	Others
WNT7B	16.683	1	0.000210231	10.3535	1	0.000210231	Others
AC011453.1	16.6497	1	0.000140154	12.1967	1	0.000140154	Others
AP1M2	16.6192	1	0.00024527	11.694	1	0.00024527	Others
BACH1-AS1	16.5775	1	0.000210231	10.8447	1	0.000210231	Others
GSTA1	16.5073	1	0.000175193	9.43426	1	0.000175193	Others
IGLC6	16.4846	1	0.000175193	9.59403	1	0.000175193	Others
WTIP	16.4712	1	0.000175193	11.9297	1	0.000175193	Others
RMDN2-AS1	16.4486	1	0.00024527	12.0545	1	0.00024527	Others
DANT2	16.4054	1	0.000140154	10.9142	1	0.000140154	Others
AC016642.1	16.4012	1	0.000140154	11.8302	1	0.000140154	Others
AC098617.1	16.368	1	0.000175193	10.9198	1	0.000175193	Others
AC102945.1	16.3126	1	0.000105116	12.0174	1	0.000105116	Others
UPK1A-AS1	16.2793	1	0.000210231	11.0552	1	0.000210231	Others
AC009554.1	16.2477	1	0.000140154	7.28712	1	0.000140154	Others
LURAP1L	16.2401	1	0.000140154	11.4629	1	0.000140154	Others
XIRP2	16.1979	1	0.000210231	9.2243	1	0.000210231	Others
AP002478.1	16.1362	1	0.000140154	11.3526	1	0.000140154	Others
SCYGR4	16.1094	1	0.000140154	12.3207	1	0.000140154	Others
SLC24A3	16.0415	1	0.000140154	11.0119	1	0.000140154	Others
AC005845.1	16.0409	1	0.000140154	9.95533	1	0.000140154	Others
PTPN14	16.0161	1	0.000105116	11.3935	1	0.000105116	Others
FAM81B	16.01	1	0.000175193	9.54988	1	0.000175193	Others
AC005339.1	15.9923	1	0.000140154	10.5302	1	0.000140154	Others
SCGB1C1	15.9715	1	0.000140154	11.1289	1	0.000140154	Others
AC012309.2	15.9671	1	7.00770847932726e-05	11.4229	1	7.00770847932726e-05	Others
IGHV1-45	15.9616	1	0.000140154	8.85239	1	0.000140154	Others
WASF3	15.9452	1	0.000175193	9.83916	1	0.000175193	Others
MALL	15.9417	1	0.000210231	10.5167	1	0.000210231	Others
CNDP1	15.9325	1	7.00770847932726e-05	9.3855	1	7.00770847932726e-05	Others
TRBV7-5	15.8884	1	0.000210231	10.4348	1	0.000210231	Others
AL359921.1	15.8749	1	0.000105116	8.10594	1	0.000105116	Others
A3GALT2	15.8558	1	0.000105116	5.30444	1	0.000105116	Others
AIRN	15.8288	1	0.000105116	8.46203	1	0.000105116	Others
LINC01551	15.8043	1	0.000105116	7.47177	1	0.000105116	Others
C1QTNF9	15.7982	1	0.000105116	10.9713	1	0.000105116	Others
TPSD1	15.7915	1	0.000105116	9.04332	1	0.000105116	Others
AL805961.2	15.7482	1	0.000105116	9.75757	1	0.000105116	Others
AC090409.2	15.7376	1	0.000175193	10.5514	1	0.000175193	Others
LINC02324	15.7286	1	0.000140154	10.2521	1	0.000140154	Others
OR2B6	15.7255	1	0.000175193	10.131	1	0.000175193	Others
RGN	15.7019	1	7.00770847932726e-05	12.0017	1	7.00770847932726e-05	Others
AL954650.1	15.669	1	7.00770847932726e-05	8.2096	1	7.00770847932726e-05	Others
ELFN2	15.6467	1	3.50385423966363e-05	7.81351	1	3.50385423966363e-05	Others
CDO1	15.6398	1	0.000140154	7.7881	1	0.000140154	Others
CORO2B	15.6211	1	0.000140154	9.94671	1	0.000140154	Others
LINC02452	15.6061	1	0.000105116	11.137	1	0.000105116	Others
AC105415.1	15.6054	1	0.000140154	12.0126	1	0.000140154	Others
PDGFRA	15.5979	1	0.000175193	11.0388	1	0.000175193	Others
IGLV4-3	15.5812	1	7.00770847932726e-05	8.8947	1	7.00770847932726e-05	Others
AC011498.2	15.5776	1	0.000105116	11.1581	1	0.000105116	Others
RAP1GAP	15.5587	1	0.000140154	8.62527	1	0.000140154	Others
AL391262.1	15.5331	1	7.00770847932726e-05	5.1936	1	7.00770847932726e-05	Others
AL162497.1	15.5206	1	3.50385423966363e-05	9.29473	1	3.50385423966363e-05	Others
AP001198.1	15.5147	1	0.000105116	9.79645	1	0.000105116	Others
LINC01750	15.5123	1	0.000105116	11.0917	1	0.000105116	Others
AL136988.1	15.4912	1	3.50385423966363e-05	8.03415	1	3.50385423966363e-05	Others
AL137802.1	15.4912	1	3.50385423966363e-05	12.0313	1	3.50385423966363e-05	Others
AC005479.1	15.4831	1	7.00770847932726e-05	10.37	1	7.00770847932726e-05	Others
AC004053.1	15.4298	1	7.00770847932726e-05	9.79062	1	7.00770847932726e-05	Others
MRGPRD	15.4255	1	3.50385423966363e-05	8.84827	1	3.50385423966363e-05	Others
OIT3	15.4255	1	3.50385423966363e-05	11.1276	1	3.50385423966363e-05	Others
ADGRD2	15.4098	1	0.000105116	8.41461	1	0.000105116	Others
MRGPRF	15.4029	1	3.50385423966363e-05	9.08382	1	3.50385423966363e-05	Others
AL445363.1	15.3997	1	7.00770847932726e-05	10.5772	1	7.00770847932726e-05	Others
TLR8-AS1	15.3851	1	3.50385423966363e-05	11.4264	1	3.50385423966363e-05	Others
RASEF	15.3745	1	0.000105116	10.8901	1	0.000105116	Others
RASL11B	15.368	1	7.00770847932726e-05	8.79395	1	7.00770847932726e-05	Others
AC104472.3	15.362	1	7.00770847932726e-05	10.886	1	7.00770847932726e-05	Others
RNF185-AS1	15.3547	1	3.50385423966363e-05	9.89513	1	3.50385423966363e-05	Others
LINC00520	15.3263	1	0.000105116	10.69	1	0.000105116	Others
DYTN	15.3175	1	0.000105116	10.8865	1	0.000105116	Others
TNN	15.3125	1	3.50385423966363e-05	7.52888	1	3.50385423966363e-05	Others
AL121809.2	15.2969	1	0.000105116	10.9639	1	0.000105116	Others
NR5A2	15.2926	1	7.00770847932726e-05	8.55195	1	7.00770847932726e-05	Others
AP003438.1	15.292	1	3.50385423966363e-05	4.25455	1	3.50385423966363e-05	Others
AC009971.1	15.2818	1	0.000140154	8.92203	1	0.000140154	Others
CILP	15.2774	1	0.000105116	9.97148	1	0.000105116	Others
KCNJ1	15.277	1	0.000105116	10.9247	1	0.000105116	Others
AC092143.2	15.2441	1	3.50385423966363e-05	10.266	1	3.50385423966363e-05	Others
LINC00430	15.2441	1	3.50385423966363e-05	9.22363	1	3.50385423966363e-05	Others
IGLV7-35	15.2282	1	7.00770847932726e-05	10.8659	1	7.00770847932726e-05	Others
LIPH	15.2256	1	0.000140154	9.483	1	0.000140154	Others
AC005041.3	15.2138	1	7.00770847932726e-05	8.24541	1	7.00770847932726e-05	Others
CTXN2	15.2056	1	7.00770847932726e-05	8.5967	1	7.00770847932726e-05	Others
AC103858.2	15.2018	1	3.50385423966363e-05	8.72262	1	3.50385423966363e-05	Others
SPRY4	15.1891	1	7.00770847932726e-05	7.7083	1	7.00770847932726e-05	Others
MMP21	15.1786	1	7.00770847932726e-05	10.7882	1	7.00770847932726e-05	Others
AL603840.1	15.1783	1	0.000105116	9.97483	1	0.000105116	Others
AC116351.2	15.1683	1	3.50385423966363e-05	10.9011	1	3.50385423966363e-05	Others
GNG12	15.15	1	3.50385423966363e-05	9.34825	1	3.50385423966363e-05	Others
AC022217.2	15.1464	1	3.50385423966363e-05	8.62311	1	3.50385423966363e-05	Others
AL603832.2	15.1464	1	3.50385423966363e-05	10.9523	1	3.50385423966363e-05	Others
LINC02444	15.1428	1	3.50385423966363e-05	7.4149	1	3.50385423966363e-05	Others
ARHGAP28	15.1392	1	3.50385423966363e-05	7.14204	1	3.50385423966363e-05	Others
IGHV1-67	15.1392	1	3.50385423966363e-05	8.77345	1	3.50385423966363e-05	Others
HSPB6	15.1316	1	0.000140154	8.4378	1	0.000140154	Others
AC087286.1	15.1195	1	7.00770847932726e-05	10.2228	1	7.00770847932726e-05	Others
AC109454.3	15.1179	1	3.50385423966363e-05	6.77283	1	3.50385423966363e-05	Others
GPR143	15.1179	1	3.50385423966363e-05	7.27372	1	3.50385423966363e-05	Others
IDI2	15.1028	1	7.00770847932726e-05	7.25775	1	7.00770847932726e-05	Others
ERVW-1	15.0972	1	7.00770847932726e-05	8.28635	1	7.00770847932726e-05	Others
NCAN	15.0969	1	3.50385423966363e-05	10.149	1	3.50385423966363e-05	Others
GCKR	15.0966	1	7.00770847932726e-05	7.84365	1	7.00770847932726e-05	Others
AC073050.1	15.0954	1	0.000105116	9.44747	1	0.000105116	Others
PLPPR3	15.0831	1	3.50385423966363e-05	8.96531	1	3.50385423966363e-05	Others
IFNK	15.0723	1	7.00770847932726e-05	9.34468	1	7.00770847932726e-05	Others
CAPN11	15.0523	1	7.00770847932726e-05	8.16837	1	7.00770847932726e-05	Others
ERVMER34-1	15.0426	1	3.50385423966363e-05	7.44866	1	3.50385423966363e-05	Others
LINC02080	15.0311	1	0.000105116	8.83604	1	0.000105116	Others
AC079035.1	15.0294	1	3.50385423966363e-05	10.6344	1	3.50385423966363e-05	Others
KEL	15.012	1	7.00770847932726e-05	9.48861	1	7.00770847932726e-05	Others
AL663074.1	15.0041	1	7.00770847932726e-05	8.13159	1	7.00770847932726e-05	Others
AL032821.1	14.987	1	7.00770847932726e-05	9.78914	1	7.00770847932726e-05	Others
AL590491.2	14.9811	1	3.50385423966363e-05	9.82451	1	3.50385423966363e-05	Others
CHRNA2	14.981	1	0.000105116	10.1738	1	0.000105116	Others
C7orf69	14.9799	1	7.00770847932726e-05	6.78268	1	7.00770847932726e-05	Others
AL592078.1	14.9764	1	7.00770847932726e-05	9.6153	1	7.00770847932726e-05	Others
EDN2	14.9727	1	0.000105116	8.40772	1	0.000105116	Others
TRPC6	14.9724	1	0.000105116	9.31548	1	0.000105116	Others
AC073569.1	14.9654	1	3.50385423966363e-05	5.83801	1	3.50385423966363e-05	Others
MEIS1-AS2	14.9647	1	7.00770847932726e-05	10.4644	1	7.00770847932726e-05	Others
VEGFC	14.9581	1	7.00770847932726e-05	8.4757	1	7.00770847932726e-05	Others
AC008750.3	14.9345	1	3.50385423966363e-05	11.5419	1	3.50385423966363e-05	Others
LINC01922	14.9194	1	3.50385423966363e-05	4.32559	1	3.50385423966363e-05	Others
AP001005.3	14.9181	1	7.00770847932726e-05	10.6252	1	7.00770847932726e-05	Others
ORM2	14.9164	1	3.50385423966363e-05	9.34149	1	3.50385423966363e-05	Others
AL158817.1	14.9015	1	3.50385423966363e-05	6.08097	1	3.50385423966363e-05	Others
AC004542.1	14.8926	1	3.50385423966363e-05	9.96692	1	3.50385423966363e-05	Others
RNF223	14.8867	1	3.50385423966363e-05	6.9135	1	3.50385423966363e-05	Others
PTGES3L	14.8843	1	7.00770847932726e-05	9.40086	1	7.00770847932726e-05	Others
OR2A5	14.8827	1	7.00770847932726e-05	9.3552	1	7.00770847932726e-05	Others
LINC01254	14.875	1	3.50385423966363e-05	10.1744	1	3.50385423966363e-05	Others
AL031663.3	14.8639	1	7.00770847932726e-05	10.1829	1	7.00770847932726e-05	Others
AC004832.3	14.8519	1	3.50385423966363e-05	6.65231	1	3.50385423966363e-05	Others
INO80-AS1	14.8491	1	3.50385423966363e-05	8.73544	1	3.50385423966363e-05	Others
AC007879.1	14.8434	1	3.50385423966363e-05	9.49565	1	3.50385423966363e-05	Others
AVPR1A	14.8405	1	7.00770847932726e-05	9.45005	1	7.00770847932726e-05	Others
AC087292.1	14.8324	1	7.00770847932726e-05	8.94799	1	7.00770847932726e-05	Others
AC092634.5	14.7962	1	7.00770847932726e-05	8.29749	1	7.00770847932726e-05	Others
AC008443.3	14.7743	1	3.50385423966363e-05	7.58329	1	3.50385423966363e-05	Others
AC022784.1	14.7723	1	0.000105116	10.0625	1	0.000105116	Others
CA3	14.7628	1	7.00770847932726e-05	10.3068	1	7.00770847932726e-05	Others
CHRD	14.7556	1	3.50385423966363e-05	10.1488	1	3.50385423966363e-05	Others
SHROOM4	14.7393	1	0.000105116	10.4062	1	0.000105116	Others
AC013726.1	14.7275	1	7.00770847932726e-05	8.33952	1	7.00770847932726e-05	Others
AL358333.2	14.719	1	3.50385423966363e-05	9.42971	1	3.50385423966363e-05	Others
TRGV11	14.7087	1	3.50385423966363e-05	8.47405	1	3.50385423966363e-05	Others
AC104521.1	14.7036	1	3.50385423966363e-05	10.7544	1	3.50385423966363e-05	Others
PSG9	14.696	1	3.50385423966363e-05	4.15498	1	3.50385423966363e-05	Others
AC119674.2	14.6643	1	7.00770847932726e-05	8.03628	1	7.00770847932726e-05	Others
LEFTY1	14.6364	1	7.00770847932726e-05	7.97781	1	7.00770847932726e-05	Others
ARMC3	14.6325	1	7.00770847932726e-05	11.0859	1	7.00770847932726e-05	Others
AL391294.1	14.6244	1	3.50385423966363e-05	5.48503	1	3.50385423966363e-05	Others
AC016700.3	14.6173	1	7.00770847932726e-05	5.11239	1	7.00770847932726e-05	Others
SLC25A21	14.6124	1	3.50385423966363e-05	9.66429	1	3.50385423966363e-05	Others
TMC7	14.5941	1	7.00770847932726e-05	10.4877	1	7.00770847932726e-05	Others
OR2AT4	14.592	1	7.00770847932726e-05	8.51303	1	7.00770847932726e-05	Others
ANKRD61	14.5889	1	7.00770847932726e-05	8.55838	1	7.00770847932726e-05	Others
AC114810.1	14.5867	1	7.00770847932726e-05	8.96039	1	7.00770847932726e-05	Others
NCBP2L	14.5817	1	7.00770847932726e-05	9.09391	1	7.00770847932726e-05	Others
TFPI2	14.5687	1	7.00770847932726e-05	6.97395	1	7.00770847932726e-05	Others
AL365273.2	14.5687	1	7.00770847932726e-05	7.7736	1	7.00770847932726e-05	Others
AL591721.1	14.5611	1	3.50385423966363e-05	7.41093	1	3.50385423966363e-05	Others
AP005264.1	14.5254	1	7.00770847932726e-05	8.02691	1	7.00770847932726e-05	Others
TAS2R41	14.496	1	7.00770847932726e-05	4.67289	1	7.00770847932726e-05	Others
AC009139.2	14.4919	1	3.50385423966363e-05	8.2448	1	3.50385423966363e-05	Others
SCGB1C2	14.4919	1	3.50385423966363e-05	9.24084	1	3.50385423966363e-05	Others
AC012560.1	14.4911	1	7.00770847932726e-05	10.2201	1	7.00770847932726e-05	Others
TAC3	14.4897	1	3.50385423966363e-05	9.35907	1	3.50385423966363e-05	Others
LINC02224	14.4813	1	7.00770847932726e-05	6.88767	1	7.00770847932726e-05	Others
BEST3	14.4738	1	0.000105116	8.16275	1	0.000105116	Others
AL136379.1	14.4491	1	3.50385423966363e-05	8.13382	1	3.50385423966363e-05	Others
DKK1	14.4446	1	7.00770847932726e-05	9.93069	1	7.00770847932726e-05	Others
AL121845.4	14.4365	1	3.50385423966363e-05	8.78257	1	3.50385423966363e-05	Others
AC073896.5	14.4314	1	7.00770847932726e-05	8.39393	1	7.00770847932726e-05	Others
HCG9	14.4261	1	3.50385423966363e-05	7.35853	1	3.50385423966363e-05	Others
AL356124.1	14.4225	1	7.00770847932726e-05	7.91524	1	7.00770847932726e-05	Others
AL590666.1	14.4054	1	7.00770847932726e-05	8.77251	1	7.00770847932726e-05	Others
AC007998.3	14.337	1	7.00770847932726e-05	9.33929	1	7.00770847932726e-05	Others
C1QL4	14.334	1	3.50385423966363e-05	7.85085	1	3.50385423966363e-05	Others
COL10A1	14.3014	1	3.50385423966363e-05	9.3651	1	3.50385423966363e-05	Others
AC092354.1	14.2939	1	3.50385423966363e-05	8.38029	1	3.50385423966363e-05	Others
AC000093.1	14.2771	1	3.50385423966363e-05	7.88762	1	3.50385423966363e-05	Others
TRIM40	14.2698	1	7.00770847932726e-05	9.20854	1	7.00770847932726e-05	Others
AC015911.2	14.269	1	7.00770847932726e-05	7.90146	1	7.00770847932726e-05	Others
NXPH3	14.2542	1	7.00770847932726e-05	6.36214	1	7.00770847932726e-05	Others
HR	14.2513	1	3.50385423966363e-05	10.4591	1	3.50385423966363e-05	Others
AC083836.1	14.2441	1	3.50385423966363e-05	8.3205	1	3.50385423966363e-05	Others
AC010973.1	14.2354	1	7.00770847932726e-05	8.12432	1	7.00770847932726e-05	Others
AL159169.3	14.235	1	3.50385423966363e-05	9.3536	1	3.50385423966363e-05	Others
BHMT2	14.235	1	3.50385423966363e-05	8.12911	1	3.50385423966363e-05	Others
EPX	14.2314	1	3.50385423966363e-05	9.31	1	3.50385423966363e-05	Others
CALHM5	14.203	1	3.50385423966363e-05	9.54622	1	3.50385423966363e-05	Others
RAB6D	14.1991	1	7.00770847932726e-05	7.37169	1	7.00770847932726e-05	Others
SLC4A1	14.1927	1	7.00770847932726e-05	8.39739	1	7.00770847932726e-05	Others
AL583810.2	14.156	1	7.00770847932726e-05	8.35231	1	7.00770847932726e-05	Others
GALR1	14.1529	1	3.50385423966363e-05	7.32759	1	3.50385423966363e-05	Others
PEG3	14.1509	1	7.00770847932726e-05	9.25394	1	7.00770847932726e-05	Others
AL731661.1	14.1444	1	3.50385423966363e-05	8.94086	1	3.50385423966363e-05	Others
ZNF732	14.141	1	3.50385423966363e-05	7.78917	1	3.50385423966363e-05	Others
LINC00507	14.1399	1	7.00770847932726e-05	6.85819	1	7.00770847932726e-05	Others
CXCL6	14.1398	1	7.00770847932726e-05	8.06876	1	7.00770847932726e-05	Others
AC105760.1	14.136	1	3.50385423966363e-05	8.82891	1	3.50385423966363e-05	Others
IGKV7-3	14.1193	1	3.50385423966363e-05	9.09523	1	3.50385423966363e-05	Others
LINC01471	14.116	1	3.50385423966363e-05	8.92722	1	3.50385423966363e-05	Others
AC092807.3	14.1057	1	7.00770847932726e-05	9.57747	1	7.00770847932726e-05	Others
AC130352.1	14.0964	1	3.50385423966363e-05	10.2088	1	3.50385423966363e-05	Others
GYPB	14.0947	1	3.50385423966363e-05	5.8005	1	3.50385423966363e-05	Others
PPP1R1B	14.0931	1	3.50385423966363e-05	7.99006	1	3.50385423966363e-05	Others
AC005722.2	14.0915	1	3.50385423966363e-05	10.233	1	3.50385423966363e-05	Others
CXorf67	14.0578	1	3.50385423966363e-05	7.97449	1	3.50385423966363e-05	Others
AL161756.3	14.0412	1	7.00770847932726e-05	6.69532	1	7.00770847932726e-05	Others
SORCS1	14.0358	1	3.50385423966363e-05	4.85483	1	3.50385423966363e-05	Others
AFAP1-AS1	14.008	1	3.50385423966363e-05	7.78492	1	3.50385423966363e-05	Others
LINC02042	14.008	1	3.50385423966363e-05	7.56542	1	3.50385423966363e-05	Others
OR1K1	14.008	1	3.50385423966363e-05	9.47614	1	3.50385423966363e-05	Others
CYYR1-AS1	14.0019	1	3.50385423966363e-05	5.41079	1	3.50385423966363e-05	Others
CPHXL	13.9989	1	3.50385423966363e-05	1.79888	1	3.50385423966363e-05	Others
IGHV3-38	13.9868	1	3.50385423966363e-05	7.52769	1	3.50385423966363e-05	Others
GCNT3	13.9853	1	3.50385423966363e-05	8.52009	1	3.50385423966363e-05	Others
AC130456.3	13.9823	1	3.50385423966363e-05	7.03792	1	3.50385423966363e-05	Others
AP000365.1	13.9808	1	3.50385423966363e-05	9.66671	1	3.50385423966363e-05	Others
HTR2A	13.9793	1	3.50385423966363e-05	9.17501	1	3.50385423966363e-05	Others
AC093797.1	13.9778	1	3.50385423966363e-05	8.65891	1	3.50385423966363e-05	Others
LINC02054	13.9778	1	3.50385423966363e-05	9.45908	1	3.50385423966363e-05	Others
U62317.4	13.9778	1	3.50385423966363e-05	8.74778	1	3.50385423966363e-05	Others
S100A16	13.9729	1	7.00770847932726e-05	7.97983	1	7.00770847932726e-05	Others
HRC	13.9629	1	3.50385423966363e-05	4.54653	1	3.50385423966363e-05	Others
EFNB3	13.9555	1	3.50385423966363e-05	5.18923	1	3.50385423966363e-05	Others
AC022784.7	13.9467	1	3.50385423966363e-05	9.2111	1	3.50385423966363e-05	Others
DAND5	13.9438	1	3.50385423966363e-05	7.71523	1	3.50385423966363e-05	Others
AC037487.1	13.9394	1	3.50385423966363e-05	6.96307	1	3.50385423966363e-05	Others
THSD7B	13.938	1	3.50385423966363e-05	2.06885	1	3.50385423966363e-05	Others
DUOX2	13.9365	1	3.50385423966363e-05	7.65505	1	3.50385423966363e-05	Others
AC096564.2	13.9249	1	3.50385423966363e-05	8.21458	1	3.50385423966363e-05	Others
PGM5P4-AS1	13.9235	1	3.50385423966363e-05	7.57009	1	3.50385423966363e-05	Others
RARRES1	13.9186	1	7.00770847932726e-05	6.22253	1	7.00770847932726e-05	Others
HYDIN	13.9163	1	3.50385423966363e-05	8.26166	1	3.50385423966363e-05	Others
AL139289.1	13.9045	1	7.00770847932726e-05	7.89152	1	7.00770847932726e-05	Others
AL121890.2	13.895	1	7.00770847932726e-05	5.77655	1	7.00770847932726e-05	Others
IGKV1OR2-108	13.8866	1	3.50385423966363e-05	7.45533	1	3.50385423966363e-05	Others
AC016395.1	13.8824	1	3.50385423966363e-05	9.0026	1	3.50385423966363e-05	Others
TSPEAR-AS2	13.8768	1	3.50385423966363e-05	5.94037	1	3.50385423966363e-05	Others
AC131160.1	13.8754	1	3.50385423966363e-05	7.26802	1	3.50385423966363e-05	Others
AL031587.2	13.8713	1	3.50385423966363e-05	8.21189	1	3.50385423966363e-05	Others
NPIPA8	13.8713	1	3.50385423966363e-05	9.45313	1	3.50385423966363e-05	Others
AC006960.2	13.8699	1	3.50385423966363e-05	7.50326	1	3.50385423966363e-05	Others
AC093001.1	13.8549	1	7.00770847932726e-05	10.0543	1	7.00770847932726e-05	Others
CARS-AS1	13.8263	1	3.50385423966363e-05	6.29181	1	3.50385423966363e-05	Others
NXNL1	13.8249	1	3.50385423966363e-05	3.97458	1	3.50385423966363e-05	Others
EBF2	13.8156	1	3.50385423966363e-05	6.99131	1	3.50385423966363e-05	Others
AL161757.5	13.805	1	3.50385423966363e-05	8.62629	1	3.50385423966363e-05	Others
IL5	13.7984	1	3.50385423966363e-05	7.85622	1	3.50385423966363e-05	Others
RD3L	13.797	1	3.50385423966363e-05	9.84259	1	3.50385423966363e-05	Others
AC078927.1	13.7866	1	3.50385423966363e-05	9.10962	1	3.50385423966363e-05	Others
AC109583.3	13.771	1	3.50385423966363e-05	6.39059	1	3.50385423966363e-05	Others
SLC39A2	13.7607	1	3.50385423966363e-05	8.86322	1	3.50385423966363e-05	Others
AC092192.1	13.7582	1	3.50385423966363e-05	9.27773	1	3.50385423966363e-05	Others
IGSF21	13.7473	1	3.50385423966363e-05	8.27422	1	3.50385423966363e-05	Others
AC113615.1	13.7396	1	7.00770847932726e-05	6.34567	1	7.00770847932726e-05	Others
AL161785.3	13.7353	1	3.50385423966363e-05	2.07837	1	3.50385423966363e-05	Others
WARS2-IT1	13.7079	1	3.50385423966363e-05	7.04265	1	3.50385423966363e-05	Others
AL137779.1	13.7018	1	3.50385423966363e-05	8.55493	1	3.50385423966363e-05	Others
BDNF	13.6944	1	3.50385423966363e-05	6.13481	1	3.50385423966363e-05	Others
LINC02204	13.6883	1	3.50385423966363e-05	6.29711	1	3.50385423966363e-05	Others
SMILR	13.6847	1	3.50385423966363e-05	8.65091	1	3.50385423966363e-05	Others
AC253536.6	13.6786	1	3.50385423966363e-05	8.52263	1	3.50385423966363e-05	Others
BX323043.1	13.6762	1	3.50385423966363e-05	8.12693	1	3.50385423966363e-05	Others
OR2A25	13.6535	1	3.50385423966363e-05	6.5113	1	3.50385423966363e-05	Others
IFIT1B	13.6529	1	3.50385423966363e-05	5.66452	1	3.50385423966363e-05	Others
LINC00940	13.6499	1	3.50385423966363e-05	8.10022	1	3.50385423966363e-05	Others
AC004835.1	13.6288	1	3.50385423966363e-05	7.9022	1	3.50385423966363e-05	Others
COL28A1	13.6229	1	3.50385423966363e-05	3.48281	1	3.50385423966363e-05	Others
LY6G6F-LY6G6D	13.6183	1	3.50385423966363e-05	5.85073	1	3.50385423966363e-05	Others
AC008569.1	13.6114	1	3.50385423966363e-05	8.96772	1	3.50385423966363e-05	Others
LINC02301	13.6114	1	3.50385423966363e-05	4.71728	1	3.50385423966363e-05	Others
TEKT3	13.6091	1	3.50385423966363e-05	8.99922	1	3.50385423966363e-05	Others
AC015712.4	13.5988	1	3.50385423966363e-05	6.06765	1	3.50385423966363e-05	Others
Z83851.2	13.5795	1	3.50385423966363e-05	7.91059	1	3.50385423966363e-05	Others
AC108449.3	13.5716	1	3.50385423966363e-05	8.55949	1	3.50385423966363e-05	Others
CYP27C1	13.5627	1	3.50385423966363e-05	9.22714	1	3.50385423966363e-05	Others
LINC01234	13.5605	1	3.50385423966363e-05	8.50853	1	3.50385423966363e-05	Others
AC068759.1	13.5549	1	3.50385423966363e-05	8.68331	1	3.50385423966363e-05	Others
AC254629.1	13.5319	1	3.50385423966363e-05	8.66286	1	3.50385423966363e-05	Others
LINC02280	13.5253	1	3.50385423966363e-05	8.44818	1	3.50385423966363e-05	Others
AL023802.1	13.5243	1	3.50385423966363e-05	8.83093	1	3.50385423966363e-05	Others
IGHV3-22	13.5178	1	3.50385423966363e-05	7.82789	1	3.50385423966363e-05	Others
AC106795.3	13.5102	1	3.50385423966363e-05	6.73897	1	3.50385423966363e-05	Others
ACCSL	13.5092	1	3.50385423966363e-05	6.01615	1	3.50385423966363e-05	Others
AC004257.1	13.5038	1	3.50385423966363e-05	7.42825	1	3.50385423966363e-05	Others
AC087500.2	13.4943	1	3.50385423966363e-05	8.81508	1	3.50385423966363e-05	Others
AC004263.1	13.4753	1	3.50385423966363e-05	7.89312	1	3.50385423966363e-05	Others
AC141272.1	13.4732	1	3.50385423966363e-05	6.39773	1	3.50385423966363e-05	Others
CCAT2	13.468	1	3.50385423966363e-05	4.84941	1	3.50385423966363e-05	Others
OR7A17	13.4659	1	3.50385423966363e-05	8.1344	1	3.50385423966363e-05	Others
SFRP1	13.4586	1	3.50385423966363e-05	5.49953	1	3.50385423966363e-05	Others
SLC25A2	13.4391	1	3.50385423966363e-05	6.56254	1	3.50385423966363e-05	Others
AC135068.2	13.4229	1	3.50385423966363e-05	7.15725	1	3.50385423966363e-05	Others
CFAP52	13.4039	1	3.50385423966363e-05	6.59702	1	3.50385423966363e-05	Others
AL034374.1	13.3861	1	3.50385423966363e-05	6.31959	1	3.50385423966363e-05	Others
LINC01305	13.3851	1	3.50385423966363e-05	8.92207	1	3.50385423966363e-05	Others
SLCO4A1-AS1	13.3851	1	3.50385423966363e-05	4.97174	1	3.50385423966363e-05	Others
AL513190.1	13.3695	1	3.50385423966363e-05	8.55502	1	3.50385423966363e-05	Others
IGKV2-4	13.3378	1	3.50385423966363e-05	5.14538	1	3.50385423966363e-05	Others
EDNRB-AS1	13.3292	1	3.50385423966363e-05	7.2696	1	3.50385423966363e-05	Others
OR52N1	13.317	1	3.50385423966363e-05	7.88228	1	3.50385423966363e-05	Others
AC008543.5	13.3068	1	3.50385423966363e-05	8.74824	1	3.50385423966363e-05	Others
AC117500.1	13.2947	1	3.50385423966363e-05	5.67226	1	3.50385423966363e-05	Others
RHCG	13.2792	1	3.50385423966363e-05	8.6259	1	3.50385423966363e-05	Others
DGKB	13.2548	1	3.50385423966363e-05	6.47964	1	3.50385423966363e-05	Others
KCNJ4	13.215	1	3.50385423966363e-05	7.11236	1	3.50385423966363e-05	Others
MORC1	13.215	1	3.50385423966363e-05	8.10357	1	3.50385423966363e-05	Others
AC122136.1	13.2063	1	3.50385423966363e-05	6.04819	1	3.50385423966363e-05	Others
OVOL1	13.2011	1	3.50385423966363e-05	7.54493	1	3.50385423966363e-05	Others
AC095030.1	13.1977	1	3.50385423966363e-05	3.90041	1	3.50385423966363e-05	Others
AL391415.1	13.1951	1	3.50385423966363e-05	9.36347	1	3.50385423966363e-05	Others
AC245100.1	13.1917	1	3.50385423966363e-05	5.16726	1	3.50385423966363e-05	Others
AC009159.2	13.1857	1	3.50385423966363e-05	8.43806	1	3.50385423966363e-05	Others
CYP11A1	13.184	1	3.50385423966363e-05	6.31424	1	3.50385423966363e-05	Others
AP000944.1	13.1789	1	3.50385423966363e-05	8.12289	1	3.50385423966363e-05	Others
AL451070.1	13.1772	1	3.50385423966363e-05	7.72521	1	3.50385423966363e-05	Others
TRIM60	13.1772	1	3.50385423966363e-05	7.00537	1	3.50385423966363e-05	Others
VPREB1	13.167	1	3.50385423966363e-05	8.56272	1	3.50385423966363e-05	Others
CA4	13.102	1	3.50385423966363e-05	8.20217	1	3.50385423966363e-05	Others
GLOD5	13.086	1	3.50385423966363e-05	8.0104	1	3.50385423966363e-05	Others
AF127577.5	13.0701	1	3.50385423966363e-05	8.68087	1	3.50385423966363e-05	Others
PAX3	13.0413	1	3.50385423966363e-05	8.71439	1	3.50385423966363e-05	Others
SLC22A7	13.0405	1	3.50385423966363e-05	7.89674	1	3.50385423966363e-05	Others
AL035071.2	13.0321	1	3.50385423966363e-05	8.21673	1	3.50385423966363e-05	Others
BARX1-DT	13.0267	1	3.50385423966363e-05	7.06126	1	3.50385423966363e-05	Others
ALB	13.0115	1	3.50385423966363e-05	5.54634	1	3.50385423966363e-05	Others
AL008638.3	12.9846	1	3.50385423966363e-05	8.31152	1	3.50385423966363e-05	Others
AL591212.1	12.9365	1	3.50385423966363e-05	6.82051	1	3.50385423966363e-05	Others
GATA5	12.935	1	3.50385423966363e-05	4.78863	1	3.50385423966363e-05	Others
APOA1-AS	12.9158	1	3.50385423966363e-05	5.06973	1	3.50385423966363e-05	Others
CD177	12.8809	1	3.50385423966363e-05	5.22618	1	3.50385423966363e-05	Others
C2CD6	12.8583	1	3.50385423966363e-05	7.21654	1	3.50385423966363e-05	Others
SVEP1	12.8496	1	3.50385423966363e-05	5.34851	1	3.50385423966363e-05	Others
UGT1A1	12.8355	1	3.50385423966363e-05	5.50601	1	3.50385423966363e-05	Others
KCND3	12.8321	1	3.50385423966363e-05	5.05681	1	3.50385423966363e-05	Others
ENTPD8	12.8275	1	3.50385423966363e-05	7.40174	1	3.50385423966363e-05	Others
AC009102.2	12.7927	1	3.50385423966363e-05	8.39484	1	3.50385423966363e-05	Others
GYPA	12.7778	1	3.50385423966363e-05	7.49694	1	3.50385423966363e-05	Others
AC096586.2	12.7766	1	3.50385423966363e-05	6.75302	1	3.50385423966363e-05	Others
AC092198.1	12.774	1	3.50385423966363e-05	7.64938	1	3.50385423966363e-05	Others
AC108174.1	12.7644	1	3.50385423966363e-05	8.06081	1	3.50385423966363e-05	Others
AC008443.4	12.7606	1	3.50385423966363e-05	5.26712	1	3.50385423966363e-05	Others
AC009502.1	12.753	1	3.50385423966363e-05	8.07353	1	3.50385423966363e-05	Others
SLC30A2	12.7493	1	3.50385423966363e-05	6.19717	1	3.50385423966363e-05	Others
AL109936.2	12.748	1	3.50385423966363e-05	7.72404	1	3.50385423966363e-05	Others
AC093281.2	12.7461	1	3.50385423966363e-05	7.61563	1	3.50385423966363e-05	Others
DSCAML1	12.6986	1	3.50385423966363e-05	7.19477	1	3.50385423966363e-05	Others
AC091053.1	12.6913	1	3.50385423966363e-05	4.44444	1	3.50385423966363e-05	Others
AC016717.2	12.6781	1	3.50385423966363e-05	6.97878	1	3.50385423966363e-05	Others
AC008406.2	12.6602	1	3.50385423966363e-05	6.98848	1	3.50385423966363e-05	Others
IFNB1	12.6403	1	3.50385423966363e-05	7.02681	1	3.50385423966363e-05	Others
TTBK1	12.6171	1	3.50385423966363e-05	5.40515	1	3.50385423966363e-05	Others
AC084032.1	12.582	1	3.50385423966363e-05	3.20533	1	3.50385423966363e-05	Others
AL121906.1	12.5499	1	3.50385423966363e-05	6.55434	1	3.50385423966363e-05	Others
AL139807.1	12.5282	1	3.50385423966363e-05	6.53301	1	3.50385423966363e-05	Others
AC007673.1	12.5164	1	3.50385423966363e-05	5.84385	1	3.50385423966363e-05	Others
AP002358.1	12.4439	1	3.50385423966363e-05	6.33559	1	3.50385423966363e-05	Others
C2orf66	12.3701	1	3.50385423966363e-05	7.2597	1	3.50385423966363e-05	Others
PADI3	12.3286	1	3.50385423966363e-05	6.77396	1	3.50385423966363e-05	Others
SP9	12.3179	1	3.50385423966363e-05	4.77112	1	3.50385423966363e-05	Others
AC089984.1	12.2573	1	3.50385423966363e-05	3.44654	1	3.50385423966363e-05	Others
SLC25A41	12.1888	1	3.50385423966363e-05	6.29882	1	3.50385423966363e-05	Others
PRTN3	4.96037	1	0.00283812	5.22354	1	0.00283812	Others
HBG2	4.35183	1	0.00269797	4.36961	1	0.00269797	Others
SLC6A4	4.09301	1	0.000455501	4.47664	1	0.000455501	Others
CABP5	3.59332	1	0.000735809	2.34421	1	0.000735809	Others
NXF3	3.54632	1	0.000455501	4.0052	1	0.000455501	Others
MAP1B	3.50227	1	0.000455501	3.84806	1	0.000455501	Others
LINC01151	3.44203	1	0.00119131	3.64464	1	0.00119131	Others
ANXA3	3.40198	1	0.00308339	3.85403	1	0.00308339	Others
SPDYC	3.20144	1	0.000665732	2.3001	1	0.000665732	Others
AP000345.2	3.05042	1	0.000175193	3.40106	1	0.000175193	Others
AL031005.1	2.93217	1	0.000280308	2.79375	1	0.000280308	Others
PVALB	2.92302	1	0.00171689	2.45285	1	0.00171689	Others
YEATS2-AS1	2.84635	1	0.000315347	3.00862	1	0.000315347	Others
FHL2	2.83493	1	0.00133146	3.17096	1	0.00133146	Others
CLDN5	2.70741	1	0.00283812	2.22264	1	0.00283812	Others
SPP1	2.6573	1	0.000455501	3.23004	1	0.000455501	Others
SPX	2.65164	1	0.00115627	4.18865	1	0.00115627	Others
SPOCD1	2.64878	1	0.00143658	2.8979	1	0.00143658	Others
OR2W3	2.64559	1	0.000385424	1.48111	1	0.000385424	Others
CCL7	2.64501	1	0.00297828	2.29465	1	0.00297828	Others
TFPI	2.63366	1	0.00259285	1.92052	1	0.00259285	Others
TUBA8	2.58237	1	0.00234758	1.49264	1	0.00234758	Others
MYCT1	2.58161	1	0.000420463	2.53962	1	0.000420463	Others
AL590708.1	2.58025	1	0.00024527	2.51333	1	0.00024527	Others
HRASLS	2.56068	1	0.000665732	2.90867	1	0.000665732	Others
MAOB	2.55055	1	0.000280308	2.72521	1	0.000280308	Others
ITGB3	2.53345	1	0.00231254	2.2821	1	0.00231254	Others
HBM	2.53009	1	0.000420463	2.48574	1	0.000420463	Others
ELOVL7	2.5061	1	0.00140154	2.18885	1	0.00140154	Others
AC016575.1	2.48138	1	0.000315347	2.53201	1	0.000315347	Others
PLOD2	2.46412	1	0.00133146	2.42099	1	0.00133146	Others
IGHV3-73	2.4521	1	0.000665732	0.955931	1	0.000665732	Others
AC074327.1	2.4507	1	0.000385424	2.33481	1	0.000385424	Others
AC123912.4	2.44253	1	0.00115627	3.29935	1	0.00115627	Others
CHST8	2.37221	1	0.000175193	1.65653	1	0.000175193	Others
AL513327.1	2.3606	1	0.000140154	3.50093	1	0.000140154	Others
GFAP	2.35146	1	0.000175193	7.21212	1	0.000175193	Others
VEPH1	2.34099	1	0.000420463	2.40128	1	0.000420463	Others
CNN1	2.305	1	0.000210231	3.60495	1	0.000210231	Others
RHAG	2.28129	1	0.000280308	2.70594	1	0.000280308	Others
TAL1	2.24934	1	0.00112123	2.44673	1	0.00112123	Others
RBP4	2.24656	1	0.00732306	1.73064	1	0.00732306	Others
CALD1	2.21035	1	0.00217239	2.28996	1	0.00217239	Others
ABLIM3	2.2096	1	0.00423966	2.06782	1	0.00423966	Others
CXCL5	2.20449	1	0.000420463	1.02083	1	0.000420463	Others
XK	2.19079	1	0.00119131	2.55526	1	0.00119131	Others
AL731557.1	2.16758	1	0.00248774	1.6927	1	0.00248774	Others
SYTL4	2.16492	1	0.000946041	2.56908	1	0.000946041	Others
AQP10	2.15035	1	0.00122635	1.48914	1	0.00122635	Others
ALOX12	2.14885	1	0.00227751	1.12632	1	0.00227751	Others
AP001033.1	2.13913	1	0.000735809	1.82717	1	0.000735809	Others
LINC02577	2.12073	1	0.00024527	1.92376	1	0.00024527	Others
PF4V1	2.07944	1	0.0053609	1.6498	1	0.0053609	Others
LINC00989	2.06456	1	0.00189208	1.322	1	0.00189208	Others
TSPAN9	2.00727	1	0.00150666	2.93639	1	0.00150666	Others
LINC00853	1.99079	1	0.000700771	1.04486	1	0.000700771	Others
AC090409.1	1.98564	1	0.00206727	1.13356	1	0.00206727	Others
PRTFDC1	1.98519	1	0.000630694	2.11579	1	0.000630694	Others
LGALSL	1.98227	1	0.0015417	1.13441	1	0.0015417	Others
TMEM40	1.96632	1	0.00648213	1.68936	1	0.00648213	Others
CMTM5	1.96519	1	0.0112474	1.33125	1	0.0112474	Others
BEND2	1.93826	1	0.00119131	1.44445	1	0.00119131	Others
SLC8A3	1.93106	1	0.000140154	1.51798	1	0.000140154	Others
IRX3	1.92206	1	0.00049054	1.02256	1	0.00049054	Others
RGS6	1.91619	1	0.00105116	2.7476	1	0.00105116	Others
AC114752.2	1.90981	1	0.000385424	0.885803	1	0.000385424	Others
PTCRA	1.90901	1	0.00480028	1.23947	1	0.00480028	Others
HBQ1	1.87381	1	0.00126139	2.10368	1	0.00126139	Others
CLEC1B	1.86646	1	0.00483532	1.44251	1	0.00483532	Others
CAV2	1.84875	1	0.000735809	2.0733	1	0.000735809	Others
MT1M	1.84212	1	0.00395936	1.86825	1	0.00395936	Others
HBE1	1.8024	1	0.000105116	1.66518	1	0.000105116	Others
F2RL3	1.78466	1	0.000350385	1.61176	1	0.000350385	Others
AL512306.3	1.74331	1	0.000280308	1.75119	1	0.000280308	Others
GNAZ	1.73339	1	0.00119131	1.71333	1	0.00119131	Others
MT1H	1.72432	1	0.00147162	1.40329	1	0.00147162	Others
DMTN	1.72238	1	0.0047302	2.07107	1	0.0047302	Others
AL035634.1	1.72099	1	0.000175193	2.03331	1	0.000175193	Others
IGLV5-37	1.71832	1	0.000385424	2.29614	1	0.000385424	Others
IGHV1-69-2	1.71649	1	0.0015417	1.80393	1	0.0015417	Others
ITGA2B	1.70707	1	0.0110021	1.09173	1	0.0110021	Others
GATA1	1.68752	1	0.00133146	0.650569	1	0.00133146	Others
LINC01483	1.66966	1	0.000105116	2.26959	1	0.000105116	Others
IGLVI-70	1.66533	1	0.000875964	0.51208	1	0.000875964	Others
KIAA1024	1.64027	1	0.000280308	1.36898	1	0.000280308	Others
TAGLN3	1.62489	1	7.00770847932726e-05	2.9772	1	7.00770847932726e-05	Others
KIAA1211	1.60092	1	0.000385424	2.38853	1	0.000385424	Others
ESAM	1.58363	1	0.00487036	0.91655	1	0.00487036	Others
ENKUR	1.57917	1	0.00178697	0.899868	1	0.00178697	Others
IGHV3-13	1.57585	1	0.000840925	1.49668	1	0.000840925	Others
LINC00534	1.55696	1	0.000385424	1.95532	1	0.000385424	Others
SLC35G6	1.50999	1	0.000105116	1.44726	1	0.000105116	Others
AP001189.1	1.46641	1	0.00374912	0.258652	1	0.00374912	Others
STPG3	1.46229	1	0.000140154	2.13029	1	0.000140154	Others
AC004771.4	1.46149	1	0.000280308	2.36469	1	0.000280308	Others
ALAS2	1.45708	1	0.000420463	1.77946	1	0.000420463	Others
C2orf88	1.45355	1	0.00511563	1.17004	1	0.00511563	Others
MT1G	1.43834	1	0.0114926	1.35846	1	0.0114926	Others
MAFA-AS1	1.43101	1	0.000175193	1.989	1	0.000175193	Others
GRTP1	1.42246	1	0.000210231	2.24844	1	0.000210231	Others
MYLK	1.42185	1	0.00655221	2.19236	1	0.00655221	Others
TMEM82	1.41084	1	0.000105116	1.63978	1	0.000105116	Others
SUCNR1	1.40614	1	0.000700771	2.84759	1	0.000700771	Others
PCSK6	1.40389	1	0.000911002	0.321397	1	0.000911002	Others
AC005534.1	1.38643	1	0.000455501	1.57316	1	0.000455501	Others
CTTN	1.37703	1	0.00287316	1.6453	1	0.00287316	Others
TRAPPC3L	1.36684	1	0.00108619	0.940479	1	0.00108619	Others
WNT11	1.35674	1	0.00157673	-0.161454	1	0.00157673	Others
GJD3	1.35593	1	0.000105116	2.03588	1	0.000105116	Others
NT5M	1.35509	1	0.00161177	1.94989	1	0.00161177	Others
ABCA13	1.35465	1	0.000280308	1.88019	1	0.000280308	Others
ZFPM2	1.34969	1	0.000140154	-0.0822314	1	0.000140154	Others
PLEKHS1	1.34135	1	0.000315347	1.32515	1	0.000315347	Others
KIFC3	1.32386	1	0.0110722	1.12549	1	0.0110722	Others
RAB6B	1.32091	1	0.00105116	1.03217	1	0.00105116	Others
CLDN20	1.31108	1	3.50385423966363e-05	5.67816	1	3.50385423966363e-05	Others
TMCC2	1.30336	1	0.000385424	-0.897486	1	0.000385424	Others
PDE5A	1.25242	1	0.00231254	0.769584	1	0.00231254	Others
LANCL3	1.24975	1	0.000911002	0.40227	1	0.000911002	Others
PTPRN	1.24333	1	0.000525578	-0.678143	1	0.000525578	Others
MEIS1	1.24225	1	0.00227751	0.963668	1	0.00227751	Others
MPL	1.22974	1	0.000385424	2.22022	1	0.000385424	Others
AC010680.4	1.22644	1	0.000420463	0.66039	1	0.000420463	Others
LCN2	1.21879	1	0.00252278	0.812827	1	0.00252278	Others
CRYM	1.1975	1	0.000420463	0.13295	1	0.000420463	Others
IGF2BP3	1.19628	1	0.0091801	0.986514	1	0.0091801	Others
AC021422.1	1.18744	1	0.00024527	1.51357	1	0.00024527	Others
SH3BGRL2	1.17276	1	0.00252278	1.03553	1	0.00252278	Others
IGKV2D-24	1.16299	1	0.00126139	1.06	1	0.00126139	Others
TTLL7	1.15154	1	0.00196216	1.06043	1	0.00196216	Others
SOX7	1.13449	1	0.000140154	2.69524	1	0.000140154	Others
SH3TC2	1.11968	1	0.00504555	0.351508	1	0.00504555	Others
MMRN1	1.10346	1	0.00115627	-0.0351179	1	0.00115627	Others
PDGFA	1.10075	1	0.00304835	1.21278	1	0.00304835	Others
LRRC74B	1.08971	1	0.000315347	1.34245	1	0.000315347	Others
IGKV1D-17	1.07798	1	0.00213735	0.185544	1	0.00213735	Others
AP001893.1	1.0771	1	0.000210231	0.903054	1	0.000210231	Others
IGFALS	1.07655	1	0.000315347	0.709387	1	0.000315347	Others
IGKV1OR1-1	1.07133	1	0.000175193	0.948155	1	0.000175193	Others
AL451074.6	1.06377	1	0.000105116	1.55018	1	0.000105116	Others
AC090948.3	1.05386	1	0.000140154	1.29822	1	0.000140154	Others
AC010260.1	1.04318	1	0.000140154	0.488343	1	0.000140154	Others
SCN1B	1.03373	1	0.0112474	0.925047	1	0.0112474	Others
Z69666.1	1.02129	1	0.000175193	1.44758	1	0.000175193	Others
NDST1-AS1	1.02119	1	0.000140154	0.919563	1	0.000140154	Others
AL121900.1	1.01041	1	0.000175193	2.77855	1	0.000175193	Others
AC093627.6	0.997126	1	0.00049054	1.12963	1	0.00049054	Others
HBD	0.988824	1	0.00105116	1.46438	1	0.00105116	Others
AC106795.2	0.988729	1	0.000315347	1.0875	1	0.000315347	Others
IGHV3-64D	0.966743	1	0.000350385	-1.23572	1	0.000350385	Others
AP001189.3	0.963656	1	0.00049054	0.456955	1	0.00049054	Others
GFI1B	0.957106	1	0.00224247	0.382717	1	0.00224247	Others
SLFNL1-AS1	0.956535	1	0.000315347	-0.508653	1	0.000315347	Others
HAND2-AS1	0.953845	1	0.000315347	1.53803	1	0.000315347	Others
LTBP1	0.945866	1	0.0019972	0.0772021	1	0.0019972	Others
AP000350.6	0.945484	1	0.000385424	0.697155	1	0.000385424	Others
SMOX	0.94314	1	0.0156272	0.688283	1	0.0156272	Others
IGHV6-1	0.931401	1	0.00213735	1.34035	1	0.00213735	Others
AC008525.1	0.924912	1	3.50385423966363e-05	1.91775	1	3.50385423966363e-05	Others
SPTB	0.921967	1	0.00024527	3.05457	1	0.00024527	Others
AC006435.3	0.918101	1	7.00770847932726e-05	1.70026	1	7.00770847932726e-05	Others
GLYATL2	0.909326	1	3.50385423966363e-05	1.09765	1	3.50385423966363e-05	Others
SELP	0.907933	1	0.00203224	1.01418	1	0.00203224	Others
AC124947.1	0.907799	1	0.000455501	1.32796	1	0.000455501	Others
TGFB1I1	0.902863	1	0.00210231	0.0416789	1	0.00210231	Others
GP1BA	0.902252	1	0.00255781	-0.788745	1	0.00255781	Others
SLC35D3	0.900717	1	0.000210231	1.08148	1	0.000210231	Others
IGLV3-9	0.900031	1	0.000105116	-0.0230093	1	0.000105116	Others
IGLV1-36	0.89285	1	0.0114576	-0.280719	1	0.0114576	Others
TNFSF4	0.886978	1	0.000770848	1.78505	1	0.000770848	Others
HGD	0.866892	1	0.000805886	-0.630292	1	0.000805886	Others
RSPH9	0.866494	1	0.00126139	1.49048	1	0.00126139	Others
IGKV1-8	0.863818	1	0.00192712	1.05486	1	0.00192712	Others
AP003068.2	0.857939	1	0.00907498	0.266092	1	0.00907498	Others
ZNF385D	0.845692	1	0.000805886	0.461154	1	0.000805886	Others
AC245884.8	0.845014	1	0.000175193	1.27419	1	0.000175193	Others
GNG8	0.844686	1	0.000350385	0.537231	1	0.000350385	Others
SEMA3F	0.839665	1	0.000210231	0.658294	1	0.000210231	Others
FSTL1	0.829089	1	0.000350385	0.257426	1	0.000350385	Others
RAB40A	0.813698	1	3.50385423966363e-05	-0.333675	1	3.50385423966363e-05	Others
CCL2	0.798846	1	0.0104415	1.38323	1	0.0104415	Others
APOC1	0.797348	1	0.00112123	1.00822	1	0.00112123	Others
CDHR4	0.788395	1	0.000280308	2.42993	1	0.000280308	Others
GP6	0.780447	1	0.00318851	0.45075	1	0.00318851	Others
GGT6	0.772415	1	3.50385423966363e-05	0.258203	1	3.50385423966363e-05	Others
PPP1R14A	0.770085	1	0.00434478	2.0593	1	0.00434478	Others
ACSBG1	0.763298	1	0.000525578	1.44291	1	0.000525578	Others
ACOD1	0.74799	1	0.000175193	0.615019	1	0.000175193	Others
AC009495.1	0.737668	1	0.000140154	1.71454	1	0.000140154	Others
HBB	0.733809	1	0.0148213	0.584081	1	0.0148213	Others
ANOS1	0.72756	1	0.000840925	-0.41602	1	0.000840925	Others
ZSWIM2	0.725686	1	0.00161177	0.85195	1	0.00161177	Others
AL133351.1	0.70406	1	0.000525578	-0.117594	1	0.000525578	Others
MFSD2B	0.700083	1	0.00119131	0.297691	1	0.00119131	Others
IGKV1D-43	0.698197	1	0.000595655	1.07209	1	0.000595655	Others
RDH12	0.681196	1	7.00770847932726e-05	1.67888	1	7.00770847932726e-05	Others
TRIM58	0.667701	1	0.0117029	0.397304	1	0.0117029	Others
NHLH1	0.662308	1	0.00122635	0.320273	1	0.00122635	Others
TDRD6	0.656679	1	0.00024527	0.973781	1	0.00024527	Others
HPGD	0.65178	1	0.011773	1.06068	1	0.011773	Others
HBA2	0.651207	1	0.00318851	0.276081	1	0.00318851	Others
AC012507.4	0.65118	1	0.000140154	-0.0669409	1	0.000140154	Others
SEPT12	0.647479	1	0.000175193	0.750758	1	0.000175193	Others
AL358472.3	0.646967	1	0.000210231	1.04408	1	0.000210231	Others
CH25H	0.645429	1	0.0062719	0.473368	1	0.0062719	Others
AC103691.2	0.641975	1	0.000175193	1.088	1	0.000175193	Others
IGLV2-5	0.641631	1	0.000420463	1.67505	1	0.000420463	Others
IGKV1D-8	0.641444	1	0.00308339	0.739856	1	0.00308339	Others
GUCY1B1	0.640209	1	0.00322355	-0.161403	1	0.00322355	Others
HBA1	0.635371	1	0.00294324	0.867904	1	0.00294324	Others
AC022021.1	0.634921	1	0.00126139	0.672247	1	0.00126139	Others
DRC1	0.630744	1	0.000911002	0.758222	1	0.000911002	Others
IGKV1-16	0.623061	1	0.00441486	0.543889	1	0.00441486	Others
SAMD14	0.622943	1	0.00115627	-0.0675609	1	0.00115627	Others
C1S	0.612583	1	0.000525578	0.274291	1	0.000525578	Others
INKA1	0.605367	1	0.00287316	0.63426	1	0.00287316	Others
CXCL11	0.603011	1	0.000735809	1.19888	1	0.000735809	Others
AHSP	0.597497	1	0.000315347	0.971168	1	0.000315347	Others
HIST1H3H	0.595529	1	0.0153819	0.47729	1	0.0153819	Others
AC006547.2	0.593154	1	0.000210231	0.748317	1	0.000210231	Others
EHD3	0.589026	1	0.0033637	0.426617	1	0.0033637	Others
TBXA2R	0.579417	1	0.0015417	-0.40035	1	0.0015417	Others
RHOBTB1	0.574027	1	0.00276804	0.234185	1	0.00276804	Others
AC024909.1	0.566316	1	7.00770847932726e-05	3.7129	1	7.00770847932726e-05	Others
AC068385.1	0.532803	1	0.000140154	-0.169657	1	0.000140154	Others
MYEOV	0.528678	1	0.00140154	1.16317	1	0.00140154	Others
PSCA	0.527876	1	0.000385424	0.239114	1	0.000385424	Others
SLC25A30-AS1	0.526976	1	0.000350385	1.19023	1	0.000350385	Others
TSC22D1	0.52028	1	0.0162228	0.30188	1	0.0162228	Others
AC023794.6	0.518344	1	7.00770847932726e-05	0.584857	1	7.00770847932726e-05	Others
EGFL7	0.518019	1	0.0100561	0.366467	1	0.0100561	Others
RBPMS2	0.510688	1	0.0013665	-0.507934	1	0.0013665	Others
AL583722.1	0.510537	1	0.000280308	0.258338	1	0.000280308	Others
AC123768.4	0.507628	1	0.000385424	1.26377	1	0.000385424	Others
IGLV3-19	0.507001	1	0.0220743	0.395715	1	0.0220743	Others
PBX1	0.499539	1	0.00133146	-0.385232	1	0.00133146	Others
MAP1A	0.495078	1	0.00266293	-0.640922	1	0.00266293	Others
IGLV1-51	0.494856	1	0.0201121	0.354696	1	0.0201121	Others
PROS1	0.47594	1	0.00168185	-1.43071	1	0.00168185	Others
ADAM30	0.475695	1	0.000175193	0.300595	1	0.000175193	Others
IGKV5-2	0.472264	1	0.000140154	0.881292	1	0.000140154	Others
SMIM5	0.468961	1	0.0038192	-0.172641	1	0.0038192	Others
MKI67	0.463543	1	0.00819902	0.692742	1	0.00819902	Others
MMD	0.46248	1	0.01815	0.380905	1	0.01815	Others
AL365214.2	0.459311	1	3.50385423966363e-05	1.18163	1	3.50385423966363e-05	Others
PDLIM1	0.457065	1	0.0216538	-0.00662154	1	0.0216538	Others
TMEM45A	0.455684	1	0.00217239	0.243103	1	0.00217239	Others
ACRBP	0.452851	1	0.0234408	0.287413	1	0.0234408	Others
AKR1C1	0.451885	1	0.00343378	-0.0595638	1	0.00343378	Others
AC005759.1	0.445659	1	0.000105116	-1.1652	1	0.000105116	Others
HIST1H2BO	0.441943	1	0.00108619	-0.356052	1	0.00108619	Others
HIST1H2BJ	0.441367	1	0.00911002	-0.624878	1	0.00911002	Others
AC018693.1	0.4391	1	0.000280308	0.798671	1	0.000280308	Others
STOX2	0.434968	1	0.000140154	0.82245	1	0.000140154	Others
SEPT4	0.423742	1	0.00560617	0.0529919	1	0.00560617	Others
TRAV40	0.416427	1	7.00770847932726e-05	0.526107	1	7.00770847932726e-05	Others
AL138895.1	0.413431	1	0.000315347	1.42258	1	0.000315347	Others
AC010834.3	0.411489	1	7.00770847932726e-05	0.790583	1	7.00770847932726e-05	Others
VWF	0.410328	1	0.00129643	-0.875661	1	0.00129643	Others
PKHD1L1	0.410056	1	0.000770848	1.05378	1	0.000770848	Others
MCAM	0.40923	1	0.00024527	0.494595	1	0.00024527	Others
AC084082.1	0.399703	1	0.00112123	0.269624	1	0.00112123	Others
FO393418.1	0.39855	1	0.000525578	-0.00736603	1	0.000525578	Others
STK31	0.393059	1	0.000175193	-0.447498	1	0.000175193	Others
IGHV2-70D	0.386695	1	0.00150666	0.312622	1	0.00150666	Others
ITGB5	0.38371	1	0.00175193	-0.667372	1	0.00175193	Others
AP005432.2	0.3711	1	0.000105116	0.34678	1	0.000105116	Others
GATA2	0.370459	1	0.00122635	-0.15036	1	0.00122635	Others
PDZK1IP1	0.369671	1	0.0015417	0.27778	1	0.0015417	Others
IGHV3-74	0.368286	1	0.00767344	0.392745	1	0.00767344	Others
FAXDC2	0.365353	1	0.00360897	-0.0866774	1	0.00360897	Others
TRBV16	0.365317	1	7.00770847932726e-05	2.43238	1	7.00770847932726e-05	Others
AC010542.5	0.357509	1	0.00024527	0.216225	1	0.00024527	Others
PRSS27	0.354555	1	0.000770848	-0.045217	1	0.000770848	Others
JAM3	0.350153	1	0.00140154	1.39258	1	0.00140154	Others
TPSAB1	0.349461	1	0.000280308	0.33003	1	0.000280308	Others
AC131182.1	0.347994	1	0.000105116	2.44704	1	0.000105116	Others
AL356234.3	0.346643	1	0.000140154	-1.46263	1	0.000140154	Others
TPSB2	0.343379	1	0.000105116	0.438275	1	0.000105116	Others
BAMBI	0.338559	1	0.00402943	-0.19226	1	0.00402943	Others
AL954642.1	0.334247	1	0.00024527	1.53989	1	0.00024527	Others
AC243585.2	0.333026	1	7.00770847932726e-05	0.211101	1	7.00770847932726e-05	Others
NNMT	0.33169	1	0.00024527	-0.0844869	1	0.00024527	Others
AL355512.1	0.330453	1	0.000140154	0.562346	1	0.000140154	Others
GRHL1	0.319347	1	0.00108619	0.176449	1	0.00108619	Others
AL355304.1	0.305914	1	0.000385424	0.329126	1	0.000385424	Others
IGHV3-43	0.30518	1	0.000700771	-0.217763	1	0.000700771	Others
AC015967.1	0.304495	1	0.000210231	0.94275	1	0.000210231	Others
MPO	0.302586	1	0.0152067	1.29489	1	0.0152067	Others
TDRP	0.296809	1	0.000280308	0.523244	1	0.000280308	Others
FRMD3	0.293412	1	0.0132095	-0.0938542	1	0.0132095	Others
IGHGP	0.290714	1	0.000105116	-0.00646529	1	0.000105116	Others
C19orf33	0.286601	1	0.00196216	0.419531	1	0.00196216	Others
RAB27B	0.285489	1	0.00441486	-0.268883	1	0.00441486	Others
LYPLAL1-DT	0.274427	1	0.000350385	0.114619	1	0.000350385	Others
C1orf198	0.27057	1	0.00325858	0.632229	1	0.00325858	Others
AL133163.2	0.265177	1	0.00157673	0.748921	1	0.00157673	Others
TMEM140	0.264532	1	0.0188858	0.291067	1	0.0188858	Others
CACNG7	0.259188	1	7.00770847932726e-05	0.860342	1	7.00770847932726e-05	Others
AC104135.1	0.257151	1	0.000175193	-1.0226	1	0.000175193	Others
IGLV4-69	0.257003	1	0.00557113	0.12032	1	0.00557113	Others
AC022098.2	0.253142	1	0.00112123	0.0767295	1	0.00112123	Others
NPPA-AS1	0.252747	1	0.00339874	-0.305437	1	0.00339874	Others
IGKV1-27	0.247553	1	0.00693763	0.403114	1	0.00693763	Others
TMEM158	0.245096	1	0.00192712	-0.20946	1	0.00192712	Others
GABRG2	0.243691	1	3.50385423966363e-05	0.683994	1	3.50385423966363e-05	Others
SPIC	0.242634	1	0.00024527	-0.311337	1	0.00024527	Others
HIST1H2BH	0.241677	1	0.00641205	0.594925	1	0.00641205	Others
Z82244.2	0.237759	1	0.000665732	0.16074	1	0.000665732	Others
AMH	0.231297	1	0.000385424	0.272594	1	0.000385424	Others
MFAP3L	0.229709	1	0.000875964	-0.198678	1	0.000875964	Others
ASPG	0.228861	1	0.000175193	0.917999	1	0.000175193	Others
AC102953.1	0.227564	1	0.000385424	0.0367471	1	0.000385424	Others
TMED7-TICAM2	0.221763	1	0.000140154	0.582452	1	0.000140154	Others
AC092118.2	0.221277	1	0.000140154	0.493528	1	0.000140154	Others
ANKRD9	0.220046	1	0.00823406	0.122983	1	0.00823406	Others
AP000547.3	0.207558	1	0.0243167	0.266703	1	0.0243167	Others
AC004554.2	0.206259	1	0.000420463	0.330672	1	0.000420463	Others
TNXB	0.201323	1	0.000385424	0.348757	1	0.000385424	Others
EGR4	0.195331	1	0.000875964	0.283471	1	0.000875964	Others
SEC14L4	0.186843	1	0.000105116	-0.533518	1	0.000105116	Others
HIST1H4H	0.173211	1	0.0071829	-0.0224038	1	0.0071829	Others
MLH3	0.166867	1	0.0235109	-0.576115	1	0.0235109	Others
IGHV3-33	0.16618	1	0.00399439	1.00833	1	0.00399439	Others
ARAP1-AS1	0.165414	1	7.00770847932726e-05	0.506706	1	7.00770847932726e-05	Others
AC098679.1	0.164164	1	0.000175193	-0.0262416	1	0.000175193	Others
IGHV5-10-1	0.163091	1	0.00332866	-0.38664	1	0.00332866	Others
CYP4F3	0.162968	1	0.00248774	0.430671	1	0.00248774	Others
CA1	0.162795	1	0.000315347	1.99651	1	0.000315347	Others
IGLC7	0.160515	1	0.000280308	0.0589491	1	0.000280308	Others
AC009951.2	0.151337	1	7.00770847932726e-05	2.40397	1	7.00770847932726e-05	Others
OSBP2	0.147488	1	0.000700771	0.54219	1	0.000700771	Others
CATSPER3	0.145992	1	0.00049054	0.277014	1	0.00049054	Others
PARD3	0.14576	1	0.000385424	0.0190512	1	0.000385424	Others
DENND2C	0.140784	1	0.00049054	-0.446138	1	0.00049054	Others
RAB3C	0.140421	1	0.000385424	-1.07317	1	0.000385424	Others
LINC01088	0.138295	1	7.00770847932726e-05	0.975155	1	7.00770847932726e-05	Others
ARG2	0.131512	1	0.00224247	0.539384	1	0.00224247	Others
HUNK	0.129841	1	7.00770847932726e-05	0.427599	1	7.00770847932726e-05	Others
IGKV3D-11	0.123061	1	0.000840925	-0.528804	1	0.000840925	Others
AC019131.2	0.121012	1	0.000525578	-0.211965	1	0.000525578	Others
FOXN3-AS2	0.119477	1	7.00770847932726e-05	-0.515416	1	7.00770847932726e-05	Others
IGHV1-69	0.117311	1	0.00241766	-0.621666	1	0.00241766	Others
PRKAR1B	0.116503	1	0.0124737	-0.109306	1	0.0124737	Others
HIST1H1B	0.104985	1	0.0156272	0.519348	1	0.0156272	Others
UPK3BL1	0.101649	1	0.000420463	0.0852616	1	0.000420463	Others
AC005392.2	0.0859634	1	0.0176244	0.302931	1	0.0176244	Others
NRG4	0.0849507	1	0.000280308	0.0749438	1	0.000280308	Others
ARHGAP6	0.0776357	1	0.012719	-0.781849	1	0.012719	Others
IGLV1-41	0.0764387	1	0.00168185	-0.205596	1	0.00168185	Others
AC068946.1	0.0762899	1	3.50385423966363e-05	-4.35326	1	3.50385423966363e-05	Others
CRH	0.0755354	1	0.000175193	-0.73315	1	0.000175193	Others
AC147651.1	0.0729676	1	0.00613174	-0.723463	1	0.00613174	Others
SERPINF1	0.070233	1	0.020042	0.15658	1	0.020042	Others
GPR1	0.0610136	1	7.00770847932726e-05	-0.752132	1	7.00770847932726e-05	Others
IGKV1-13	0.0578452	1	0.000175193	-1.2558	1	0.000175193	Others
MTURN	0.0573901	1	0.0103714	0.00655964	1	0.0103714	Others
AC079305.3	0.0508567	1	0.000105116	0.0718895	1	0.000105116	Others
WNK4	0.0496706	1	0.000175193	0.874486	1	0.000175193	Others
ADRA2A	0.0441027	1	0.000210231	-0.232517	1	0.000210231	Others
AC008763.1	0.0379604	1	0.00252278	0.687312	1	0.00252278	Others
PLA2G12A	0.037642	1	0.0184653	-0.180805	1	0.0184653	Others
AC016831.6	0.0299782	1	0.000175193	-0.329401	1	0.000175193	Others
ANO2	0.0291686	1	0.000105116	0.226707	1	0.000105116	Others
RFPL3S	0.0267143	1	0.000560617	-0.594135	1	0.000560617	Others
CPB2-AS1	0.0266032	1	0.00157673	-0.103604	1	0.00157673	Others
AC016831.5	0.0253048	1	0.0271549	-0.233762	1	0.0271549	Others
LINC02426	0.0245156	1	0.00308339	-0.164944	1	0.00308339	Others
IGHV3-23	0.0208627	1	0.0115978	-0.180202	1	0.0115978	Others
LGALS12	0.0198572	1	0.0162228	-0.577887	1	0.0162228	Others
C15orf54	0.0174165	1	3.50385423966363e-05	1.20676	1	3.50385423966363e-05	Others
MAP3K7CL	0.0169134	1	0.0279257	0.951821	1	0.0279257	Others
C9orf47	0.0105295	1	0.0147863	0.280379	1	0.0147863	Others
AL121895.1	0.0103934	1	0.000105116	-0.106748	1	0.000105116	Others
HEMGN	0.00647597	1	0.000630694	0.676008	1	0.000630694	Others
CDKN2B	0.00495854	1	0.0350385	0.104012	1	0.0350385	Others
LRP12	0.00236779	1	0.00259285	-0.623112	1	0.00259285	Others
ADORA2A-AS1	0.000840694	1	0.000525578	-0.696815	1	0.000525578	Others
ACSS3	0.000308566	1	0.00192712	1.06388	1	0.00192712	Others
A2ML1	0	1	0	0	1	0	Others
AC002306.1	0	1	0	0	1	0	Others
AC003688.1	0	1	0	0	1	0	Others
AC004148.1	0	1	0	0	1	0	Others
AC004551.1	0	1	0	0	1	0	Others
AC004672.1	0	1	0	0	1	0	Others
AC004805.1	0	1	0	0	1	0	Others
AC004895.1	0	1	0	0	1	0	Others
AC005009.1	0	1	0	0	1	0	Others
AC005381.1	0	1	0	0	1	0	Others
AC005544.1	0	1	0	0	1	0	Others
AC005828.4	0	1	0	0	1	0	Others
AC006042.1	0	1	0	0	1	0	Others
AC006064.6	0	1	0	0	1	0	Others
AC006065.4	0	1	0	0	1	0	Others
AC006305.1	0	1	0	0	1	0	Others
AC006538.2	0	1	0	0	1	0	Others
AC007216.1	0	1	0	0	1	0	Others
AC007370.1	0	1	0	0	1	0	Others
AC007608.2	0	1	0	0	1	0	Others
AC007619.1	0	1	0	0	1	0	Others
AC007663.2	0	1	0	0	1	0	Others
AC007848.1	0	1	0	0	1	0	Others
AC007938.1	0	1	0	0	1	0	Others
AC007993.2	0	1	0	0	1	0	Others
AC008050.1	0	1	0	0	1	0	Others
AC008074.1	0	1	0	0	1	0	Others
AC008083.3	0	1	0	0	1	0	Others
AC008456.1	0	1	0	0	1	0	Others
AC008537.1	0	1	0	0	1	0	Others
AC008609.1	0	1	0	0	1	0	Others
AC008619.1	0	1	0	0	1	0	Others
AC008649.1	0	1	0	0	1	0	Others
AC008728.1	0	1	0	0	1	0	Others
AC008735.3	0	1	0	0	1	0	Others
AC008752.1	0	1	0	0	1	0	Others
AC008878.2	0	1	0	0	1	0	Others
AC009065.7	0	1	0	0	1	0	Others
AC009163.1	0	1	0	0	1	0	Others
AC009264.1	0	1	0	0	1	0	Others
AC009446.1	0	1	0	0	1	0	Others
AC010181.2	0	1	0	0	1	0	Others
AC010261.2	0	1	0	0	1	0	Others
AC010307.3	0	1	0	0	1	0	Others
AC010327.3	0	1	0	0	1	0	Others
AC010329.1	0	1	0	0	1	0	Others
AC010343.3	0	1	0	0	1	0	Others
AC010525.1	0	1	0	0	1	0	Others
AC010531.7	0	1	0	0	1	0	Others
AC010719.1	0	1	0	0	1	0	Others
AC010761.6	0	1	0	0	1	0	Others
AC010969.1	0	1	0	0	1	0	Others
AC010998.3	0	1	0	0	1	0	Others
AC011474.2	0	1	0	0	1	0	Others
AC011477.4	0	1	0	0	1	0	Others
AC011595.1	0	1	0	0	1	0	Others
AC012100.2	0	1	0	0	1	0	Others
AC012213.2	0	1	0	0	1	0	Others
AC012322.1	0	1	0	0	1	0	Others
AC012358.1	0	1	0	0	1	0	Others
AC012414.3	0	1	0	0	1	0	Others
AC012499.1	0	1	0	0	1	0	Others
AC012594.1	0	1	0	0	1	0	Others
AC012629.2	0	1	0	0	1	0	Others
AC013269.2	0	1	0	0	1	0	Others
AC013356.3	0	1	0	0	1	0	Others
AC013472.2	0	1	0	0	1	0	Others
AC015688.6	0	1	0	0	1	0	Others
AC015909.4	0	1	0	0	1	0	Others
AC015911.9	0	1	0	0	1	0	Others
AC015983.2	0	1	0	0	1	0	Others
AC016493.1	0	1	0	0	1	0	Others
AC016597.1	0	1	0	0	1	0	Others
AC016629.2	0	1	0	0	1	0	Others
AC016723.1	0	1	0	0	1	0	Others
AC017074.2	0	1	0	0	1	0	Others
AC018553.1	0	1	0	0	1	0	Others
AC018643.1	0	1	0	0	1	0	Others
AC018647.1	0	1	0	0	1	0	Others
AC018648.1	0	1	0	0	1	0	Others
AC018695.4	0	1	0	0	1	0	Others
AC020558.2	0	1	0	0	1	0	Others
AC021072.1	0	1	0	0	1	0	Others
AC021739.5	0	1	0	0	1	0	Others
AC022126.1	0	1	0	0	1	0	Others
AC022150.3	0	1	0	0	1	0	Others
AC022196.1	0	1	0	0	1	0	Others
AC022392.1	0	1	0	0	1	0	Others
AC022568.1	0	1	0	0	1	0	Others
AC022613.2	0	1	0	0	1	0	Others
AC022639.1	0	1	0	0	1	0	Others
AC022778.1	0	1	0	0	1	0	Others
AC022784.8	0	1	0	0	1	0	Others
AC022898.1	0	1	0	0	1	0	Others
AC022960.1	0	1	0	0	1	0	Others
AC023034.1	0	1	0	0	1	0	Others
AC023813.4	0	1	0	0	1	0	Others
AC023830.2	0	1	0	0	1	0	Others
AC023906.2	0	1	0	0	1	0	Others
AC023906.4	0	1	0	0	1	0	Others
AC024563.1	0	1	0	0	1	0	Others
AC024901.1	0	1	0	0	1	0	Others
AC025180.1	0	1	0	0	1	0	Others
AC025287.4	0	1	0	0	1	0	Others
AC025431.1	0	1	0	0	1	0	Others
AC025576.2	0	1	0	0	1	0	Others
AC025674.2	0	1	0	0	1	0	Others
AC025809.1	0	1	0	0	1	0	Others
AC025918.1	0	1	0	0	1	0	Others
AC026469.1	0	1	0	0	1	0	Others
AC034114.2	0	1	0	0	1	0	Others
AC036222.1	0	1	0	0	1	0	Others
AC037487.2	0	1	0	0	1	0	Others
AC046168.1	0	1	0	0	1	0	Others
AC053503.1	0	1	0	0	1	0	Others
AC067945.2	0	1	0	0	1	0	Others
AC068491.2	0	1	0	0	1	0	Others
AC068533.3	0	1	0	0	1	0	Others
AC068633.1	0	1	0	0	1	0	Others
AC068658.1	0	1	0	0	1	0	Others
AC069257.3	0	1	0	0	1	0	Others
AC073912.1	0	1	0	0	1	0	Others
AC074050.2	0	1	0	0	1	0	Others
AC074135.1	0	1	0	0	1	0	Others
AC078788.1	0	1	0	0	1	0	Others
AC078909.1	0	1	0	0	1	0	Others
AC079031.1	0	1	0	0	1	0	Others
AC079031.2	0	1	0	0	1	0	Others
AC079328.2	0	1	0	0	1	0	Others
AC079354.3	0	1	0	0	1	0	Others
AC079612.1	0	1	0	0	1	0	Others
AC079766.1	0	1	0	0	1	0	Others
AC082651.3	0	1	0	0	1	0	Others
AC083805.2	0	1	0	0	1	0	Others
AC083806.3	0	1	0	0	1	0	Others
AC084125.3	0	1	0	0	1	0	Others
AC087071.2	0	1	0	0	1	0	Others
AC087501.2	0	1	0	0	1	0	Others
AC087623.1	0	1	0	0	1	0	Others
AC087672.1	0	1	0	0	1	0	Others
AC089998.4	0	1	0	0	1	0	Others
AC090159.1	0	1	0	0	1	0	Others
AC090425.1	0	1	0	0	1	0	Others
AC090589.2	0	1	0	0	1	0	Others
AC090617.2	0	1	0	0	1	0	Others
AC090627.1	0	1	0	0	1	0	Others
AC090774.3	0	1	0	0	1	0	Others
AC090952.1	0	1	0	0	1	0	Others
AC091946.2	0	1	0	0	1	0	Others
AC092040.1	0	1	0	0	1	0	Others
AC092111.2	0	1	0	0	1	0	Others
AC092326.1	0	1	0	0	1	0	Others
AC092431.1	0	1	0	0	1	0	Others
AC092535.3	0	1	0	0	1	0	Others
AC093585.1	0	1	0	0	1	0	Others
AC093849.1	0	1	0	0	1	0	Others
AC096558.2	0	1	0	0	1	0	Others
AC097065.2	0	1	0	0	1	0	Others
AC097347.1	0	1	0	0	1	0	Others
AC097724.1	0	1	0	0	1	0	Others
AC099518.2	0	1	0	0	1	0	Others
AC099792.1	0	1	0	0	1	0	Others
AC100826.1	0	1	0	0	1	0	Others
AC100863.1	0	1	0	0	1	0	Others
AC103923.1	0	1	0	0	1	0	Others
AC103987.2	0	1	0	0	1	0	Others
AC104066.2	0	1	0	0	1	0	Others
AC104073.4	0	1	0	0	1	0	Others
AC104237.1	0	1	0	0	1	0	Others
AC104248.1	0	1	0	0	1	0	Others
AC104389.1	0	1	0	0	1	0	Others
AC104462.1	0	1	0	0	1	0	Others
AC105118.1	0	1	0	0	1	0	Others
AC106028.5	0	1	0	0	1	0	Others
AC106744.2	0	1	0	0	1	0	Others
AC106791.2	0	1	0	0	1	0	Others
AC106795.5	0	1	0	0	1	0	Others
AC106798.1	0	1	0	0	1	0	Others
AC106799.1	0	1	0	0	1	0	Others
AC106820.3	0	1	0	0	1	0	Others
AC107909.2	0	1	0	0	1	0	Others
AC108134.1	0	1	0	0	1	0	Others
AC108734.4	0	1	0	0	1	0	Others
AC112503.1	0	1	0	0	1	0	Others
AC112721.1	0	1	0	0	1	0	Others
AC113146.1	0	1	0	0	1	0	Others
AC114808.2	0	1	0	0	1	0	Others
AC114954.1	0	1	0	0	1	0	Others
AC116348.1	0	1	0	0	1	0	Others
AC120498.10	0	1	0	0	1	0	Others
AC120498.6	0	1	0	0	1	0	Others
AC125421.1	0	1	0	0	1	0	Others
AC126773.1	0	1	0	0	1	0	Others
AC126773.4	0	1	0	0	1	0	Others
AC128709.2	0	1	0	0	1	0	Others
AC131159.1	0	1	0	0	1	0	Others
AC133540.1	0	1	0	0	1	0	Others
AC135068.8	0	1	0	0	1	0	Others
AC136628.4	0	1	0	0	1	0	Others
AC138655.1	0	1	0	0	1	0	Others
AC138819.1	0	1	0	0	1	0	Others
AC139887.3	0	1	0	0	1	0	Others
AC140125.1	0	1	0	0	1	0	Others
AC147067.2	0	1	0	0	1	0	Others
AC159540.2	0	1	0	0	1	0	Others
AC211486.5	0	1	0	0	1	0	Others
AC233263.6	0	1	0	0	1	0	Others
AC243972.1	0	1	0	0	1	0	Others
AC244131.2	0	1	0	0	1	0	Others
ACAN	0	1	0	0	1	0	Others
ACE2	0	1	0	0	1	0	Others
ACMSD	0	1	0	0	1	0	Others
ACRV1	0	1	0	0	1	0	Others
ADAM7	0	1	0	0	1	0	Others
ADAMTS12	0	1	0	0	1	0	Others
ADAMTS18	0	1	0	0	1	0	Others
ADAMTS19	0	1	0	0	1	0	Others
ADGRG4	0	1	0	0	1	0	Others
ADGRL4	0	1	0	0	1	0	Others
ADIPOQ	0	1	0	0	1	0	Others
AF067845.5	0	1	0	0	1	0	Others
AF131215.3	0	1	0	0	1	0	Others
AGXT	0	1	0	0	1	0	Others
AKR1C4	0	1	0	0	1	0	Others
AL008638.6	0	1	0	0	1	0	Others
AL021368.3	0	1	0	0	1	0	Others
AL022337.1	0	1	0	0	1	0	Others
AL022344.1	0	1	0	0	1	0	Others
AL023806.2	0	1	0	0	1	0	Others
AL031283.3	0	1	0	0	1	0	Others
AL031289.1	0	1	0	0	1	0	Others
AL031768.1	0	1	0	0	1	0	Others
AL032819.1	0	1	0	0	1	0	Others
AL033384.1	0	1	0	0	1	0	Others
AL049651.1	0	1	0	0	1	0	Others
AL049748.1	0	1	0	0	1	0	Others
AL078581.1	0	1	0	0	1	0	Others
AL078605.1	0	1	0	0	1	0	Others
AL109924.3	0	1	0	0	1	0	Others
AL109935.2	0	1	0	0	1	0	Others
AL109947.1	0	1	0	0	1	0	Others
AL121809.1	0	1	0	0	1	0	Others
AL121829.2	0	1	0	0	1	0	Others
AL121885.2	0	1	0	0	1	0	Others
AL121917.2	0	1	0	0	1	0	Others
AL121988.1	0	1	0	0	1	0	Others
AL121989.1	0	1	0	0	1	0	Others
AL132709.1	0	1	0	0	1	0	Others
AL133268.3	0	1	0	0	1	0	Others
AL135787.1	0	1	0	0	1	0	Others
AL136295.3	0	1	0	0	1	0	Others
AL136298.1	0	1	0	0	1	0	Others
AL136360.2	0	1	0	0	1	0	Others
AL136529.1	0	1	0	0	1	0	Others
AL136979.1	0	1	0	0	1	0	Others
AL136988.2	0	1	0	0	1	0	Others
AL137026.1	0	1	0	0	1	0	Others
AL137246.2	0	1	0	0	1	0	Others
AL138478.1	0	1	0	0	1	0	Others
AL138812.1	0	1	0	0	1	0	Others
AL138889.1	0	1	0	0	1	0	Others
AL138900.3	0	1	0	0	1	0	Others
AL138916.2	0	1	0	0	1	0	Others
AL138962.1	0	1	0	0	1	0	Others
AL139393.1	0	1	0	0	1	0	Others
AL157834.1	0	1	0	0	1	0	Others
AL157884.2	0	1	0	0	1	0	Others
AL158013.1	0	1	0	0	1	0	Others
AL160191.1	0	1	0	0	1	0	Others
AL160396.1	0	1	0	0	1	0	Others
AL161630.1	0	1	0	0	1	0	Others
AL161729.2	0	1	0	0	1	0	Others
AL161757.2	0	1	0	0	1	0	Others
AL162151.1	0	1	0	0	1	0	Others
AL162427.1	0	1	0	0	1	0	Others
AL162431.1	0	1	0	0	1	0	Others
AL162584.1	0	1	0	0	1	0	Others
AL352977.2	0	1	0	0	1	0	Others
AL352979.2	0	1	0	0	1	0	Others
AL353689.2	0	1	0	0	1	0	Others
AL353693.1	0	1	0	0	1	0	Others
AL353770.4	0	1	0	0	1	0	Others
AL354694.1	0	1	0	0	1	0	Others
AL354950.1	0	1	0	0	1	0	Others
AL354993.1	0	1	0	0	1	0	Others
AL356258.1	0	1	0	0	1	0	Others
AL357093.1	0	1	0	0	1	0	Others
AL357153.2	0	1	0	0	1	0	Others
AL357153.3	0	1	0	0	1	0	Others
AL357793.1	0	1	0	0	1	0	Others
AL358876.2	0	1	0	0	1	0	Others
AL359399.1	0	1	0	0	1	0	Others
AL359834.1	0	1	0	0	1	0	Others
AL360268.2	0	1	0	0	1	0	Others
AL365394.1	0	1	0	0	1	0	Others
AL390816.1	0	1	0	0	1	0	Others
AL391361.2	0	1	0	0	1	0	Others
AL392086.1	0	1	0	0	1	0	Others
AL442071.1	0	1	0	0	1	0	Others
AL445224.1	0	1	0	0	1	0	Others
AL445465.1	0	1	0	0	1	0	Others
AL445470.1	0	1	0	0	1	0	Others
AL450332.1	0	1	0	0	1	0	Others
AL450426.1	0	1	0	0	1	0	Others
AL450468.1	0	1	0	0	1	0	Others
AL451007.3	0	1	0	0	1	0	Others
AL451042.1	0	1	0	0	1	0	Others
AL451064.1	0	1	0	0	1	0	Others
AL451164.2	0	1	0	0	1	0	Others
AL451164.3	0	1	0	0	1	0	Others
AL512380.1	0	1	0	0	1	0	Others
AL512413.1	0	1	0	0	1	0	Others
AL512641.1	0	1	0	0	1	0	Others
AL512656.1	0	1	0	0	1	0	Others
AL513218.1	0	1	0	0	1	0	Others
AL513318.2	0	1	0	0	1	0	Others
AL513327.3	0	1	0	0	1	0	Others
AL513478.2	0	1	0	0	1	0	Others
AL583824.1	0	1	0	0	1	0	Others
AL583839.2	0	1	0	0	1	0	Others
AL589765.1	0	1	0	0	1	0	Others
AL591441.2	0	1	0	0	1	0	Others
AL591686.1	0	1	0	0	1	0	Others
AL591686.2	0	1	0	0	1	0	Others
AL645634.2	0	1	0	0	1	0	Others
AL669970.1	0	1	0	0	1	0	Others
AL683807.2	0	1	0	0	1	0	Others
AL731661.2	0	1	0	0	1	0	Others
ALX4	0	1	0	0	1	0	Others
AMY1A	0	1	0	0	1	0	Others
ANK2	0	1	0	0	1	0	Others
AP000265.1	0	1	0	0	1	0	Others
AP000350.4	0	1	0	0	1	0	Others
AP000679.1	0	1	0	0	1	0	Others
AP000785.1	0	1	0	0	1	0	Others
AP000842.1	0	1	0	0	1	0	Others
AP000842.3	0	1	0	0	1	0	Others
AP001107.7	0	1	0	0	1	0	Others
AP001269.2	0	1	0	0	1	0	Others
AP001471.1	0	1	0	0	1	0	Others
AP001476.3	0	1	0	0	1	0	Others
AP001527.1	0	1	0	0	1	0	Others
AP001630.1	0	1	0	0	1	0	Others
AP001652.1	0	1	0	0	1	0	Others
AP001922.1	0	1	0	0	1	0	Others
AP002360.2	0	1	0	0	1	0	Others
AP003027.1	0	1	0	0	1	0	Others
AP003393.1	0	1	0	0	1	0	Others
AP003696.1	0	1	0	0	1	0	Others
AP005233.2	0	1	0	0	1	0	Others
AP005436.1	0	1	0	0	1	0	Others
AP006437.1	0	1	0	0	1	0	Others
APOA5	0	1	0	0	1	0	Others
APOD	0	1	0	0	1	0	Others
APOF	0	1	0	0	1	0	Others
AQP1	0	1	0	0	1	0	Others
ARGFX	0	1	0	0	1	0	Others
ART4	0	1	0	0	1	0	Others
ASCL1	0	1	0	0	1	0	Others
ATP13A4-AS1	0	1	0	0	1	0	Others
ATP1B4	0	1	0	0	1	0	Others
B3GALT5	0	1	0	0	1	0	Others
BCHE	0	1	0	0	1	0	Others
BEST2	0	1	0	0	1	0	Others
BMPER	0	1	0	0	1	0	Others
BOD1L2	0	1	0	0	1	0	Others
BPESC1	0	1	0	0	1	0	Others
BPIFB1	0	1	0	0	1	0	Others
BPIFB3	0	1	0	0	1	0	Others
BPIFC	0	1	0	0	1	0	Others
BSN-AS1	0	1	0	0	1	0	Others
BX005214.2	0	1	0	0	1	0	Others
BX088651.2	0	1	0	0	1	0	Others
C11orf16	0	1	0	0	1	0	Others
C11orf42	0	1	0	0	1	0	Others
C1QL1	0	1	0	0	1	0	Others
C1QTNF9B	0	1	0	0	1	0	Others
C1orf158	0	1	0	0	1	0	Others
C2orf16	0	1	0	0	1	0	Others
C2orf54	0	1	0	0	1	0	Others
C8orf86	0	1	0	0	1	0	Others
CACNA1B	0	1	0	0	1	0	Others
CALHM4	0	1	0	0	1	0	Others
CAMK2B	0	1	0	0	1	0	Others
CAPN13	0	1	0	0	1	0	Others
CBARP	0	1	0	0	1	0	Others
CBS	0	1	0	0	1	0	Others
CCKBR	0	1	0	0	1	0	Others
CCL14	0	1	0	0	1	0	Others
CCT8L2	0	1	0	0	1	0	Others
CD300LG	0	1	0	0	1	0	Others
CDH22	0	1	0	0	1	0	Others
CDR1	0	1	0	0	1	0	Others
CEACAM8	0	1	0	0	1	0	Others
CELF3	0	1	0	0	1	0	Others
CGB2	0	1	0	0	1	0	Others
CHGA	0	1	0	0	1	0	Others
CHRNB4	0	1	0	0	1	0	Others
CHRND	0	1	0	0	1	0	Others
CKMT1B	0	1	0	0	1	0	Others
CLEC14A	0	1	0	0	1	0	Others
CLEC3A	0	1	0	0	1	0	Others
CLEC4M	0	1	0	0	1	0	Others
CLPSL1	0	1	0	0	1	0	Others
CNBD1	0	1	0	0	1	0	Others
CNGB3	0	1	0	0	1	0	Others
CNTN4	0	1	0	0	1	0	Others
CNTN4-AS1	0	1	0	0	1	0	Others
COL25A1	0	1	0	0	1	0	Others
CPLX3	0	1	0	0	1	0	Others
CRYAB	0	1	0	0	1	0	Others
CSAG3	0	1	0	0	1	0	Others
CSF2	0	1	0	0	1	0	Others
CSRP3	0	1	0	0	1	0	Others
CTCFL	0	1	0	0	1	0	Others
CU639417.3	0	1	0	0	1	0	Others
CXCL13	0	1	0	0	1	0	Others
CYP2A13	0	1	0	0	1	0	Others
DACH2	0	1	0	0	1	0	Others
DAO	0	1	0	0	1	0	Others
DCAF8L1	0	1	0	0	1	0	Others
DDAH1	0	1	0	0	1	0	Others
DDI1	0	1	0	0	1	0	Others
DEFA4	0	1	0	0	1	0	Others
DEFB131B	0	1	0	0	1	0	Others
DGKI	0	1	0	0	1	0	Others
DLX2-DT	0	1	0	0	1	0	Others
DMRTB1	0	1	0	0	1	0	Others
DPYSL5	0	1	0	0	1	0	Others
DUSP9	0	1	0	0	1	0	Others
EGFR	0	1	0	0	1	0	Others
EIF4E1B	0	1	0	0	1	0	Others
ELDR	0	1	0	0	1	0	Others
EN1	0	1	0	0	1	0	Others
EPB41L4B	0	1	0	0	1	0	Others
ERICH3-AS1	0	1	0	0	1	0	Others
ERLNC1	0	1	0	0	1	0	Others
EXOC3L2	0	1	0	0	1	0	Others
F11	0	1	0	0	1	0	Others
FABP7	0	1	0	0	1	0	Others
FAM155A	0	1	0	0	1	0	Others
FAM155B	0	1	0	0	1	0	Others
FAM167A-AS1	0	1	0	0	1	0	Others
FAM189A2	0	1	0	0	1	0	Others
FAM230A	0	1	0	0	1	0	Others
FAM231C	0	1	0	0	1	0	Others
FGL1	0	1	0	0	1	0	Others
FMO3	0	1	0	0	1	0	Others
FO393415.3	0	1	0	0	1	0	Others
FOXA2	0	1	0	0	1	0	Others
FOXD4L6	0	1	0	0	1	0	Others
FRMD1	0	1	0	0	1	0	Others
FRMPD4	0	1	0	0	1	0	Others
FXYD3	0	1	0	0	1	0	Others
GABRA2	0	1	0	0	1	0	Others
GABRR1	0	1	0	0	1	0	Others
GAGE12J	0	1	0	0	1	0	Others
GALNT17	0	1	0	0	1	0	Others
GAPLINC	0	1	0	0	1	0	Others
GBX1	0	1	0	0	1	0	Others
GDF3	0	1	0	0	1	0	Others
GDPD4	0	1	0	0	1	0	Others
GGTLC3	0	1	0	0	1	0	Others
GHRH	0	1	0	0	1	0	Others
GIF	0	1	0	0	1	0	Others
GJA10	0	1	0	0	1	0	Others
GJA4	0	1	0	0	1	0	Others
GNAT1	0	1	0	0	1	0	Others
GPC6	0	1	0	0	1	0	Others
GPR158	0	1	0	0	1	0	Others
GRIN1	0	1	0	0	1	0	Others
GRIN2A	0	1	0	0	1	0	Others
GRIN2B	0	1	0	0	1	0	Others
GRM8	0	1	0	0	1	0	Others
GSX2	0	1	0	0	1	0	Others
GUCA2A	0	1	0	0	1	0	Others
H2BFM	0	1	0	0	1	0	Others
H2BFS	0	1	0	0	1	0	Others
HAND1	0	1	0	0	1	0	Others
HAPLN2	0	1	0	0	1	0	Others
HECW1	0	1	0	0	1	0	Others
HHLA1	0	1	0	0	1	0	Others
HNF4A-AS1	0	1	0	0	1	0	Others
HSD17B3	0	1	0	0	1	0	Others
HTR1D	0	1	0	0	1	0	Others
HYAL4	0	1	0	0	1	0	Others
IAPP	0	1	0	0	1	0	Others
ID4	0	1	0	0	1	0	Others
IFNA5	0	1	0	0	1	0	Others
IGDCC3	0	1	0	0	1	0	Others
IGFBP5	0	1	0	0	1	0	Others
IGHV1-68	0	1	0	0	1	0	Others
IGHV1OR15-1	0	1	0	0	1	0	Others
IGHV1OR15-3	0	1	0	0	1	0	Others
IGHV1OR15-9	0	1	0	0	1	0	Others
IGHV1OR16-1	0	1	0	0	1	0	Others
IGHV1OR16-3	0	1	0	0	1	0	Others
IGHV1OR16-4	0	1	0	0	1	0	Others
IGHV2OR16-5	0	1	0	0	1	0	Others
IGHV3-16	0	1	0	0	1	0	Others
IGHV3-19	0	1	0	0	1	0	Others
IGHV3-41	0	1	0	0	1	0	Others
IGHV3-47	0	1	0	0	1	0	Others
IGHV3-52	0	1	0	0	1	0	Others
IGHV3-6	0	1	0	0	1	0	Others
IGHV3-65	0	1	0	0	1	0	Others
IGHV3OR16-11	0	1	0	0	1	0	Others
IGHV3OR16-13	0	1	0	0	1	0	Others
IGHV3OR16-6	0	1	0	0	1	0	Others
IGHV3OR16-8	0	1	0	0	1	0	Others
IGHV7-27	0	1	0	0	1	0	Others
IGHV7-40	0	1	0	0	1	0	Others
IGHV7-56	0	1	0	0	1	0	Others
IGHV7-81	0	1	0	0	1	0	Others
IGHVII-30-1	0	1	0	0	1	0	Others
IGHVII-74-1	0	1	0	0	1	0	Others
IGHVIV-44-1	0	1	0	0	1	0	Others
IGKV1-35	0	1	0	0	1	0	Others
IGKV1D-27	0	1	0	0	1	0	Others
IGKV1D-42	0	1	0	0	1	0	Others
IGKV1OR-2	0	1	0	0	1	0	Others
IGKV1OR2-1	0	1	0	0	1	0	Others
IGKV1OR2-3	0	1	0	0	1	0	Others
IGKV2-10	0	1	0	0	1	0	Others
IGKV2-14	0	1	0	0	1	0	Others
IGKV2D-10	0	1	0	0	1	0	Others
IGKV2D-26	0	1	0	0	1	0	Others
IGKV2D-40	0	1	0	0	1	0	Others
IGKV2OR22-3	0	1	0	0	1	0	Others
IGKV6D-41	0	1	0	0	1	0	Others
IGLV2-34	0	1	0	0	1	0	Others
IGLV3-22	0	1	0	0	1	0	Others
IGLV3-24	0	1	0	0	1	0	Others
IGLV3-26	0	1	0	0	1	0	Others
IGLV3-6	0	1	0	0	1	0	Others
IGLVI-20	0	1	0	0	1	0	Others
IL36G	0	1	0	0	1	0	Others
INSRR	0	1	0	0	1	0	Others
ITIH2	0	1	0	0	1	0	Others
ITIH5	0	1	0	0	1	0	Others
JCAD	0	1	0	0	1	0	Others
KCNA1	0	1	0	0	1	0	Others
KCNG3	0	1	0	0	1	0	Others
KCNIP4-IT1	0	1	0	0	1	0	Others
KIF4B	0	1	0	0	1	0	Others
KIRREL1	0	1	0	0	1	0	Others
KLHL41	0	1	0	0	1	0	Others
KLK15	0	1	0	0	1	0	Others
KRT13	0	1	0	0	1	0	Others
KRTAP10-9	0	1	0	0	1	0	Others
LAMA4	0	1	0	0	1	0	Others
LDB3	0	1	0	0	1	0	Others
LDLRAD1	0	1	0	0	1	0	Others
LGALS7	0	1	0	0	1	0	Others
LHX1-DT	0	1	0	0	1	0	Others
LIFR	0	1	0	0	1	0	Others
LINC00159	0	1	0	0	1	0	Others
LINC00276	0	1	0	0	1	0	Others
LINC00381	0	1	0	0	1	0	Others
LINC00385	0	1	0	0	1	0	Others
LINC00427	0	1	0	0	1	0	Others
LINC00486	0	1	0	0	1	0	Others
LINC00840	0	1	0	0	1	0	Others
LINC00864	0	1	0	0	1	0	Others
LINC00930	0	1	0	0	1	0	Others
LINC01050	0	1	0	0	1	0	Others
LINC01055	0	1	0	0	1	0	Others
LINC01072	0	1	0	0	1	0	Others
LINC01181	0	1	0	0	1	0	Others
LINC01251	0	1	0	0	1	0	Others
LINC01277	0	1	0	0	1	0	Others
LINC01287	0	1	0	0	1	0	Others
LINC01361	0	1	0	0	1	0	Others
LINC01362	0	1	0	0	1	0	Others
LINC01425	0	1	0	0	1	0	Others
LINC01492	0	1	0	0	1	0	Others
LINC01494	0	1	0	0	1	0	Others
LINC01507	0	1	0	0	1	0	Others
LINC01527	0	1	0	0	1	0	Others
LINC01580	0	1	0	0	1	0	Others
LINC01581	0	1	0	0	1	0	Others
LINC01589	0	1	0	0	1	0	Others
LINC01667	0	1	0	0	1	0	Others
LINC01695	0	1	0	0	1	0	Others
LINC01705	0	1	0	0	1	0	Others
LINC01722	0	1	0	0	1	0	Others
LINC01731	0	1	0	0	1	0	Others
LINC01828	0	1	0	0	1	0	Others
LINC01865	0	1	0	0	1	0	Others
LINC01866	0	1	0	0	1	0	Others
LINC01890	0	1	0	0	1	0	Others
LINC01903	0	1	0	0	1	0	Others
LINC01923	0	1	0	0	1	0	Others
LINC01946	0	1	0	0	1	0	Others
LINC01974	0	1	0	0	1	0	Others
LINC02008	0	1	0	0	1	0	Others
LINC02031	0	1	0	0	1	0	Others
LINC02056	0	1	0	0	1	0	Others
LINC02072	0	1	0	0	1	0	Others
LINC02125	0	1	0	0	1	0	Others
LINC02128	0	1	0	0	1	0	Others
LINC02177	0	1	0	0	1	0	Others
LINC02179	0	1	0	0	1	0	Others
LINC02212	0	1	0	0	1	0	Others
LINC02213	0	1	0	0	1	0	Others
LINC02216	0	1	0	0	1	0	Others
LINC02241	0	1	0	0	1	0	Others
LINC02250	0	1	0	0	1	0	Others
LINC02261	0	1	0	0	1	0	Others
LINC02271	0	1	0	0	1	0	Others
LINC02275	0	1	0	0	1	0	Others
LINC02414	0	1	0	0	1	0	Others
LINC02489	0	1	0	0	1	0	Others
LINC02523	0	1	0	0	1	0	Others
LINC02560	0	1	0	0	1	0	Others
LINC02564	0	1	0	0	1	0	Others
LINC02579	0	1	0	0	1	0	Others
LINC02590	0	1	0	0	1	0	Others
LMO7DN	0	1	0	0	1	0	Others
LONRF2	0	1	0	0	1	0	Others
LRP4	0	1	0	0	1	0	Others
LRRC31	0	1	0	0	1	0	Others
LRRC71	0	1	0	0	1	0	Others
LRRC8E	0	1	0	0	1	0	Others
LRRTM4	0	1	0	0	1	0	Others
LUARIS	0	1	0	0	1	0	Others
LVRN	0	1	0	0	1	0	Others
MAGEA8-AS1	0	1	0	0	1	0	Others
MCCD1	0	1	0	0	1	0	Others
MEIOB	0	1	0	0	1	0	Others
MIMT1	0	1	0	0	1	0	Others
MIR2117HG	0	1	0	0	1	0	Others
MIR548A1HG	0	1	0	0	1	0	Others
MMP20	0	1	0	0	1	0	Others
MNX1-AS1	0	1	0	0	1	0	Others
MRAP	0	1	0	0	1	0	Others
MS4A12	0	1	0	0	1	0	Others
MUC17	0	1	0	0	1	0	Others
MUCL3	0	1	0	0	1	0	Others
MYB-AS1	0	1	0	0	1	0	Others
MYOCD	0	1	0	0	1	0	Others
NEUROD2	0	1	0	0	1	0	Others
NKD2	0	1	0	0	1	0	Others
NKX3-2	0	1	0	0	1	0	Others
NMS	0	1	0	0	1	0	Others
NOBOX	0	1	0	0	1	0	Others
NOTO	0	1	0	0	1	0	Others
NR0B1	0	1	0	0	1	0	Others
NR0B2	0	1	0	0	1	0	Others
NTRK2	0	1	0	0	1	0	Others
NXPE4	0	1	0	0	1	0	Others
ODF3	0	1	0	0	1	0	Others
OPRM1	0	1	0	0	1	0	Others
OR11H4	0	1	0	0	1	0	Others
OR14J1	0	1	0	0	1	0	Others
OR1B1	0	1	0	0	1	0	Others
OR1J4	0	1	0	0	1	0	Others
OR2A1	0	1	0	0	1	0	Others
OR2A42	0	1	0	0	1	0	Others
OR2A7	0	1	0	0	1	0	Others
OR2AE1	0	1	0	0	1	0	Others
OR2F1	0	1	0	0	1	0	Others
OR2V2	0	1	0	0	1	0	Others
OR4E1	0	1	0	0	1	0	Others
OR4F17	0	1	0	0	1	0	Others
OR51B5	0	1	0	0	1	0	Others
OR51E1	0	1	0	0	1	0	Others
OR52B6	0	1	0	0	1	0	Others
OR52I2	0	1	0	0	1	0	Others
OR52M1	0	1	0	0	1	0	Others
OR5AS1	0	1	0	0	1	0	Others
OR5K2	0	1	0	0	1	0	Others
OTOGL	0	1	0	0	1	0	Others
OTX2-AS1	0	1	0	0	1	0	Others
PAGE2	0	1	0	0	1	0	Others
PALM2-AKAP2	0	1	0	0	1	0	Others
PALMD	0	1	0	0	1	0	Others
PAPPA	0	1	0	0	1	0	Others
PAPPA-AS2	0	1	0	0	1	0	Others
PAQR9	0	1	0	0	1	0	Others
PARD3-AS1	0	1	0	0	1	0	Others
PCAT14	0	1	0	0	1	0	Others
PCDH18	0	1	0	0	1	0	Others
PCDH19	0	1	0	0	1	0	Others
PCDH8	0	1	0	0	1	0	Others
PCDHAC1	0	1	0	0	1	0	Others
PCDHB1	0	1	0	0	1	0	Others
PCDHB10	0	1	0	0	1	0	Others
PCDHB15	0	1	0	0	1	0	Others
PCDHB16	0	1	0	0	1	0	Others
PCDHGA3	0	1	0	0	1	0	Others
PGC	0	1	0	0	1	0	Others
PITX2	0	1	0	0	1	0	Others
PLA2G12B	0	1	0	0	1	0	Others
PLA2G2F	0	1	0	0	1	0	Others
PLA2G4E	0	1	0	0	1	0	Others
PLAC1	0	1	0	0	1	0	Others
PMCH	0	1	0	0	1	0	Others
PON3	0	1	0	0	1	0	Others
POTEB3	0	1	0	0	1	0	Others
POTEC	0	1	0	0	1	0	Others
POU4F2	0	1	0	0	1	0	Others
PQLC2L	0	1	0	0	1	0	Others
PROSER2-AS1	0	1	0	0	1	0	Others
PRPS1L1	0	1	0	0	1	0	Others
PRR23D2	0	1	0	0	1	0	Others
PRR26	0	1	0	0	1	0	Others
PRSS51	0	1	0	0	1	0	Others
PTCHD1-AS	0	1	0	0	1	0	Others
PYY	0	1	0	0	1	0	Others
RBMS3-AS3	0	1	0	0	1	0	Others
REG1B	0	1	0	0	1	0	Others
RELN	0	1	0	0	1	0	Others
REN	0	1	0	0	1	0	Others
RHOXF2B	0	1	0	0	1	0	Others
RLBP1	0	1	0	0	1	0	Others
RND3	0	1	0	0	1	0	Others
RORA-AS2	0	1	0	0	1	0	Others
RPL3L	0	1	0	0	1	0	Others
RSPO4	0	1	0	0	1	0	Others
RXYLT1-AS1	0	1	0	0	1	0	Others
SCYGR2	0	1	0	0	1	0	Others
SDR9C7	0	1	0	0	1	0	Others
SEC14L6	0	1	0	0	1	0	Others
SH2D4B	0	1	0	0	1	0	Others
SH3TC2-DT	0	1	0	0	1	0	Others
SHC2	0	1	0	0	1	0	Others
SHISA7	0	1	0	0	1	0	Others
SIX2	0	1	0	0	1	0	Others
SKAP1-AS1	0	1	0	0	1	0	Others
SLC18A3	0	1	0	0	1	0	Others
SLC1A1	0	1	0	0	1	0	Others
SLC25A47	0	1	0	0	1	0	Others
SLC25A52	0	1	0	0	1	0	Others
SLC38A8	0	1	0	0	1	0	Others
SLC45A2	0	1	0	0	1	0	Others
SLCO2A1	0	1	0	0	1	0	Others
SMIM32	0	1	0	0	1	0	Others
SNCA-AS1	0	1	0	0	1	0	Others
SOST	0	1	0	0	1	0	Others
SOX1-OT	0	1	0	0	1	0	Others
SOX17	0	1	0	0	1	0	Others
SOX18	0	1	0	0	1	0	Others
SOX21-AS1	0	1	0	0	1	0	Others
SPARCL1	0	1	0	0	1	0	Others
SPINK4	0	1	0	0	1	0	Others
SPON1-AS1	0	1	0	0	1	0	Others
SPSB4	0	1	0	0	1	0	Others
SRPK3	0	1	0	0	1	0	Others
SST	0	1	0	0	1	0	Others
STAB2	0	1	0	0	1	0	Others
STON1-GTF2A1L	0	1	0	0	1	0	Others
SULT2A1	0	1	0	0	1	0	Others
TACR1	0	1	0	0	1	0	Others
TAS2R3	0	1	0	0	1	0	Others
TAS2R9	0	1	0	0	1	0	Others
TCIM	0	1	0	0	1	0	Others
TERB2	0	1	0	0	1	0	Others
TEX26-AS1	0	1	0	0	1	0	Others
TFAP2D	0	1	0	0	1	0	Others
TM4SF4	0	1	0	0	1	0	Others
TMEM151B	0	1	0	0	1	0	Others
TMIGD1	0	1	0	0	1	0	Others
TRAJ41	0	1	0	0	1	0	Others
TRAV37	0	1	0	0	1	0	Others
TRBV12-2	0	1	0	0	1	0	Others
TRBV17	0	1	0	0	1	0	Others
TRBV20OR9-2	0	1	0	0	1	0	Others
TRBV6-8	0	1	0	0	1	0	Others
TRPC5	0	1	0	0	1	0	Others
TSPAN19	0	1	0	0	1	0	Others
TSPO2	0	1	0	0	1	0	Others
U91328.3	0	1	0	0	1	0	Others
UBQLN3	0	1	0	0	1	0	Others
UGT1A10	0	1	0	0	1	0	Others
UROC1	0	1	0	0	1	0	Others
VHLL	0	1	0	0	1	0	Others
WEE2	0	1	0	0	1	0	Others
WWC2-AS1	0	1	0	0	1	0	Others
Z82202.1	0	1	0	0	1	0	Others
Z97192.1	0	1	0	0	1	0	Others
ZFP42	0	1	0	0	1	0	Others
ZIM3	0	1	0	0	1	0	Others
ZNRF3-AS1	0	1	0	0	1	0	Others
AC084871.2	-0.00211944	1	0.0319552	-0.768499	1	0.0319552	Others
NPC2	-0.0111936	1	0.700981	0.138343	2.21534708042193e-25	0.700981	Others
SNCA	-0.0112105	1	0.0410301	-0.00379675	1	0.0410301	Others
MMP1	-0.0120107	1	0.000105116	-0.0407755	1	0.000105116	Others
OR6N1	-0.0135252	1	3.50385423966363e-05	0.435045	1	3.50385423966363e-05	Others
FNBP1L	-0.0153625	1	0.00283812	-0.183047	1	0.00283812	Others
LINC01116	-0.0166631	1	0.000315347	0.249808	1	0.000315347	Others
AC020656.2	-0.0174638	1	0.00311843	0.0330842	1	0.00311843	Others
ATP9A	-0.0186779	1	0.000455501	-0.00567956	1	0.000455501	Others
IGKV1D-39	-0.0205355	1	0.000735809	0.376775	1	0.000735809	Others
IGKV2-24	-0.0210005	1	0.00308339	-0.377201	1	0.00308339	Others
AK1	-0.0211422	1	0.000665732	-0.335661	1	0.000665732	Others
AC099508.1	-0.0230214	1	0.00024527	-0.197535	1	0.00024527	Others
LINC01792	-0.0236235	1	0.000210231	-0.316308	1	0.000210231	Others
SERPINE1	-0.0252363	1	0.00679748	0.475647	1	0.00679748	Others
UNC13A	-0.0285752	1	7.00770847932726e-05	0.699419	1	7.00770847932726e-05	Others
AC135782.1	-0.0320099	1	0.000700771	-0.493042	1	0.000700771	Others
MCPH1-AS1	-0.0362696	1	0.000630694	0.106915	1	0.000630694	Others
ADAM19	-0.036597	1	0.023651	-0.0569098	1	0.023651	Others
PLXNB3	-0.0368724	1	3.50385423966363e-05	0.0255084	1	3.50385423966363e-05	Others
CD68	-0.0375743	1	0.681289	0.75139	3.00516571815793e-298	0.681289	DIG-only
ID2	-0.0398279	1	0.642572	-0.311109	0.0237269	0.642572	Others
TPM1	-0.0403364	1	0.0488437	-0.13535	1	0.0488437	Others
AL008635.1	-0.0416856	1	0.00049054	-0.134484	1	0.00049054	Others
MYZAP	-0.0425857	1	0.000140154	-1.15551	1	0.000140154	Others
IGHV3-53	-0.0453231	1	0.00129643	0.291226	1	0.00129643	Others
SLC5A4-AS1	-0.047603	1	7.00770847932726e-05	1.55035	1	7.00770847932726e-05	Others
PTGS1	-0.0488752	1	0.0251226	0.105611	1	0.0251226	Others
CTNNAL1	-0.0544299	1	0.00416959	-0.73902	1	0.00416959	Others
AC131238.1	-0.0586058	1	0.000175193	-0.191387	1	0.000175193	Others
SEC14L5	-0.0619126	1	0.000140154	-0.203863	1	0.000140154	Others
ABCC3	-0.067071	1	0.0334968	-0.358783	1	0.0334968	Others
AC022007.1	-0.0678802	1	0.000665732	-0.84807	1	0.000665732	Others
TAS2R4	-0.0701363	1	0.000385424	-0.264404	1	0.000385424	Others
AC009065.8	-0.0729428	1	7.00770847932726e-05	1.86312	1	7.00770847932726e-05	Others
TRGV5	-0.0788161	1	0.0062719	0.12061	1	0.0062719	Others
IGLV1-40	-0.0789831	1	0.0108269	0.107836	1	0.0108269	Others
TCF4	-0.0793038	1	0.0406097	-0.659309	1	0.0406097	Others
MISP3	-0.0810596	1	0.00525578	-0.0113478	1	0.00525578	Others
RTN2	-0.0828646	1	0.00374912	-0.366474	1	0.00374912	Others
SSX2IP	-0.0832269	1	0.00515067	-0.164614	1	0.00515067	Others
AC127537.1	-0.0862985	1	3.50385423966363e-05	1.51187	1	3.50385423966363e-05	Others
MINDY1	-0.0896269	1	0.0242116	-0.3647	1	0.0242116	Others
COL4A1	-0.0897518	1	0.000140154	0.178862	1	0.000140154	Others
FN1	-0.0910994	1	0.00735809	-0.384384	1	0.00735809	Others
AC110615.1	-0.0953359	1	0.000210231	0.539683	1	0.000210231	Others
LINC02432	-0.0962899	1	0.0469166	0.759611	1	0.0469166	Others
CMTM2	-0.0980437	1	0.0149965	0.120715	1	0.0149965	Others
IGLV5-52	-0.0983504	1	0.00024527	0.102752	1	0.00024527	Others
CHAC1	-0.101397	1	0.000385424	0.0617457	1	0.000385424	Others
AC023137.1	-0.110125	1	3.50385423966363e-05	1.75669	1	3.50385423966363e-05	Others
SCT	-0.114529	1	0.000175193	0.483607	1	0.000175193	Others
AC022001.3	-0.11558	1	0.000665732	-0.157404	1	0.000665732	Others
FSIP2	-0.115778	1	0.00024527	0.220607	1	0.00024527	Others
ACY3	-0.117709	1	0.00049054	-0.469343	1	0.00049054	Others
IGKV3-11	-0.119075	1	0.0355291	-0.339699	1	0.0355291	Others
NECAB2	-0.119933	1	0.00143658	-0.0626338	1	0.00143658	Others
IGLV10-54	-0.120758	1	0.000981079	-0.2566	1	0.000981079	Others
AC108210.1	-0.122089	1	3.50385423966363e-05	-1.46214	1	3.50385423966363e-05	Others
HIST1H2AL	-0.123663	1	0.0156622	-0.361694	1	0.0156622	Others
PARVB	-0.125096	1	0.104029	-0.76646	1	0.104029	Others
NAMPT	-0.128466	1	0.548598	-0.174327	1	0.548598	Others
IGHV3-21	-0.129954	1	0.00655221	-0.375992	1	0.00655221	Others
AL022341.2	-0.13849	1	0.000595655	-0.00168506	1	0.000595655	Others
SRGAP2-AS1	-0.13878	1	0.000210231	-0.0246858	1	0.000210231	Others
NT5C3A	-0.139568	1	0.0715487	-0.47086	1	0.0715487	Others
IGLV3-21	-0.14016	1	0.0102313	-0.407889	1	0.0102313	Others
AC244453.2	-0.147882	1	0.00024527	-0.137053	1	0.00024527	Others
IGLL5	-0.149505	1	0.00423966	-0.530487	1	0.00423966	Others
AL671710.1	-0.152843	1	0.000630694	-0.335176	1	0.000630694	Others
IRF1	-0.15314	1	0.49513	-0.201759	1	0.49513	Others
SEC23A-AS1	-0.153586	1	0.000595655	0.265049	1	0.000595655	Others
HIGD1C	-0.158193	1	7.00770847932726e-05	0.270557	1	7.00770847932726e-05	Others
PGLYRP4	-0.159576	1	7.00770847932726e-05	-0.0749829	1	7.00770847932726e-05	Others
CCR10	-0.160218	1	0.0042747	-0.301843	1	0.0042747	Others
HIST1H2AE	-0.160967	1	0.012719	0.230873	1	0.012719	Others
PLXDC2	-0.162146	1	0.313174	-0.414061	1	0.313174	Others
AC025171.3	-0.162305	1	0.086335	0.141901	0.681203	0.086335	Others
BX255925.3	-0.165583	1	0.0184653	-0.369657	1	0.0184653	Others
IGHV2-5	-0.167571	1	0.00441486	-0.0545661	1	0.00441486	Others
OR10H5	-0.171005	1	0.000105116	-0.980427	1	0.000105116	Others
RHBDL3	-0.172708	1	0.000105116	-0.131008	1	0.000105116	Others
CTDSPL	-0.173503	1	0.00700771	-0.0987531	1	0.00700771	Others
VEGFA	-0.174576	1	0.0683952	-0.139672	1	0.0683952	Others
RNF208	-0.178404	1	0.0019972	1.01297	1	0.0019972	Others
IGHA1	-0.17842	1	0.03178	-0.46338	1	0.03178	Others
RNF213	-0.179217	1	0.385459	-0.230757	0.206466	0.385459	Others
ITGB1	-0.180793	1	0.149369	-0.151744	0.354864	0.149369	Others
SMIM25	-0.181952	1	0.312859	-0.0735071	0.557093	0.312859	Others
ZC3H12D	-0.182293	1	0.00676244	-0.618044	1	0.00676244	Others
FHL1	-0.184477	1	0.00444989	-0.504266	1	0.00444989	Others
PLK3	-0.185204	1	0.257218	-0.165366	0.72268	0.257218	Others
TMEM249	-0.188886	1	0.000105116	-0.182707	1	0.000105116	Others
IGLC2	-0.188941	1	0.0211983	-0.285226	1	0.0211983	Others
NPIPB15	-0.190778	1	0.00560617	0.636326	1	0.00560617	Others
TRBV11-1	-0.191499	1	0.00024527	-0.914096	1	0.00024527	Others
IGLV2-23	-0.197783	1	0.0116678	0.202309	1	0.0116678	Others
HSPA6	-0.198232	1	0.0591451	0.134568	1	0.0591451	Others
TMEM78	-0.200475	1	7.00770847932726e-05	-1.4264	1	7.00770847932726e-05	Others
RGPD5	-0.205694	1	0.00196216	-0.431899	1	0.00196216	Others
PRSS57	-0.207692	1	0.00697267	-0.549926	1	0.00697267	Others
IGHG1	-0.207892	1	0.030904	-0.173276	1	0.030904	Others
GRAP2	-0.207924	1	0.0111423	-1.33385	1	0.0111423	Others
RASD1	-0.210218	1	0.0367905	0.26371	1	0.0367905	Others
C1QC	-0.210349	1	0.00588648	-0.563652	1	0.00588648	Others
AC025164.1	-0.216196	1	0.0928872	-0.140116	1	0.0928872	Others
MAX	-0.220161	1	0.145585	-0.48932	1	0.145585	Others
LINC00937	-0.220278	1	0.15876	-0.077485	0.341754	0.15876	Others
AP000487.1	-0.223746	1	0.000525578	-0.00948573	1	0.000525578	Others
IGLC3	-0.224421	1	0.0101962	-0.550753	1	0.0101962	Others
KCNB1	-0.231052	1	0.000210231	-0.329725	1	0.000210231	Others
CFAP161	-0.233401	1	0.000315347	0.00940114	1	0.000315347	Others
IFIT2	-0.23472	1	0.0551507	0.491486	1	0.0551507	Others
UBQLNL	-0.235357	1	0.000280308	-0.385727	1	0.000280308	Others
ETFBKMT	-0.237817	1	0.00609671	-0.202208	1	0.00609671	Others
FAM13A	-0.238174	1	0.0535739	-0.266921	1	0.0535739	Others
KIF2A	-0.239809	1	0.0831465	0.186453	1	0.0831465	Others
IGHV1-18	-0.240505	1	0.00946041	-0.262307	1	0.00946041	Others
AC011444.2	-0.240738	1	0.00168185	0.078961	1	0.00168185	Others
AL354872.2	-0.2453	1	3.50385423966363e-05	-1.59999	1	3.50385423966363e-05	Others
FSCN3	-0.247457	1	0.000700771	-0.74799	1	0.000700771	Others
ADAM28	-0.248168	1	0.0141556	-0.263225	1	0.0141556	Others
IGLV3-12	-0.25538	1	7.00770847932726e-05	-0.10606	1	7.00770847932726e-05	Others
LINC00299	-0.257543	1	0.000875964	-0.12999	1	0.000875964	Others
AC113414.1	-0.259027	1	7.00770847932726e-05	-1.89327	1	7.00770847932726e-05	Others
HOXA11-AS	-0.26123	1	0.000175193	-1.78025	1	0.000175193	Others
ZNF185	-0.264986	1	0.0196917	-1.01008	1	0.0196917	Others
IGHV1-24	-0.266075	1	0.00669236	-0.232857	1	0.00669236	Others
IGKC	-0.270312	1	0.0595305	-1.09007	1	0.0595305	Others
TNS1	-0.274386	1	0.00402943	-0.0617813	1	0.00402943	Others
C8orf34	-0.275507	1	7.00770847932726e-05	0.0711125	1	7.00770847932726e-05	Others
MT-ND6	-0.276354	1	0.120918	-0.380518	1	0.120918	Others
AC100858.3	-0.279409	1	0.00665732	-0.678685	1	0.00665732	Others
LINC02404	-0.27946	1	0.000140154	-1.05685	1	0.000140154	Others
MGLL	-0.280445	1	0.0215137	-0.460692	1	0.0215137	Others
PLCH1	-0.280506	1	0.000385424	-0.418057	1	0.000385424	Others
IGKV2D-29	-0.283164	1	0.00402943	-1.60569	1	0.00402943	Others
EGLN3	-0.283459	1	0.000840925	-1.106	1	0.000840925	Others
MACF1	-0.284354	1	0.114611	-1.5297	1	0.114611	Others
DNAAF3	-0.28878	1	7.00770847932726e-05	-0.894926	1	7.00770847932726e-05	Others
CX3CL1	-0.292323	1	0.000105116	-0.358515	1	0.000105116	Others
FRMD4B	-0.295841	1	0.0610371	-0.27521	1	0.0610371	Others
IGHV4-31	-0.298447	1	0.00318851	-0.340504	1	0.00318851	Others
CENPF	-0.298712	1	0.00585144	-0.520935	1	0.00585144	Others
EPS8	-0.302791	1	0.0730904	-1.0825	1	0.0730904	Others
ARHGEF10	-0.303013	1	0.000595655	-1.02629	1	0.000595655	Others
IGHV3-20	-0.303082	1	0.00101612	-0.677	1	0.00101612	Others
AC010531.3	-0.308988	1	0.00049054	-1.29327	1	0.00049054	Others
IGKV3-15	-0.310011	1	0.0215137	-0.425779	1	0.0215137	Others
UBE2C	-0.311198	1	0.00217239	0.248642	1	0.00217239	Others
IGHV3-49	-0.31358	1	0.00171689	-0.337124	1	0.00171689	Others
AC123595.1	-0.313973	1	0.0471619	-1.13449	1	0.0471619	Others
TTC38	-0.314596	1	0.0232306	-0.760158	1	0.0232306	Others
SLC40A1	-0.316513	1	0.0323055	-0.405103	1	0.0323055	Others
CD79B	-0.316964	1	0.0366503	-0.572072	1	0.0366503	Others
IGLV7-43	-0.317134	1	0.00599159	-1.19337	1	0.00599159	Others
CXCL10	-0.318202	1	0.0051857	0.533636	1	0.0051857	Others
ORM1	-0.318742	1	0.000420463	0.252176	1	0.000420463	Others
AC020916.1	-0.322353	1	0.196636	-0.457333	1	0.196636	Others
IGKV4-1	-0.322597	1	0.0232306	-0.0687312	1	0.0232306	Others
AC245052.7	-0.323018	1	0.000420463	-0.357802	1	0.000420463	Others
RAB17	-0.323733	1	0.000350385	-0.843016	1	0.000350385	Others
IGHV4-34	-0.325366	1	0.0124387	-1.55479	1	0.0124387	Others
AL139286.2	-0.326605	1	0.000385424	-0.227095	1	0.000385424	Others
CXCL2	-0.327787	1	0.114996	-0.862732	1	0.114996	Others
HIST2H4A	-0.329555	1	0.000665732	-1.2359	1	0.000665732	Others
IGHM	-0.330264	1	0.0268045	-0.717623	1	0.0268045	Others
AC100835.2	-0.332896	1	0.000105116	-0.774068	1	0.000105116	Others
FAM71A	-0.332931	1	0.00241766	0.00587725	1	0.00241766	Others
GAS2L1	-0.333938	1	0.031815	-0.446488	1	0.031815	Others
NOCT	-0.33668	1	0.0552908	-0.378837	1	0.0552908	Others
RNF151	-0.342357	1	7.00770847932726e-05	-1.21538	1	7.00770847932726e-05	Others
AL683813.1	-0.348066	1	0.00129643	-0.0897119	1	0.00129643	Others
AL353764.1	-0.351597	1	0.000140154	-0.136878	1	0.000140154	Others
SYNE1	-0.352814	1	0.0465662	-1.31753	1	0.0465662	Others
AL136382.1	-0.352836	1	0.000105116	-0.00524043	1	0.000105116	Others
LILRA4	-0.353294	1	0.0062719	-0.0850563	1	0.0062719	Others
HSPA1A	-0.359738	1	0.116783	-0.300789	1	0.116783	Others
SEPT5	-0.365135	1	3.50385423966363e-05	-0.47621	1	3.50385423966363e-05	Others
NPTX2	-0.367213	1	0.000105116	-0.534105	1	0.000105116	Others
HIST1H2BC	-0.369603	1	0.0258935	0.0036661	1	0.0258935	Others
IGHA2	-0.371864	1	0.00466013	-0.289957	1	0.00466013	Others
PELI1	-0.373525	1	0.134408	-0.348169	1	0.134408	Others
RCVRN	-0.374983	1	0.00266293	0.681188	1	0.00266293	Others
AC015912.3	-0.375861	1	0.111107	-0.600747	1	0.111107	Others
CCDC168	-0.382076	1	0.000210231	1.84311	1	0.000210231	Others
TRGV7	-0.382097	1	0.00301331	-0.709447	1	0.00301331	Others
RALGPS2	-0.383646	1	0.0214436	-1.23233	1	0.0214436	Others
IGHG2	-0.383672	1	0.00388928	-0.354961	1	0.00388928	Others
GADD45G	-0.385294	1	0.0585144	-0.242804	1	0.0585144	Others
LINC01480	-0.387959	1	0.000595655	-0.332282	1	0.000595655	Others
AP000866.2	-0.389307	1	0.000560617	-0.4209	1	0.000560617	Others
TYMS	-0.389329	1	0.00374912	-0.18937	1	0.00374912	Others
ODC1	-0.389423	1	0.0553609	-0.554022	1	0.0553609	Others
HIST1H2BN	-0.389453	1	0.0117379	-0.915165	1	0.0117379	Others
AC133919.1	-0.393427	1	0.000735809	-0.767853	1	0.000735809	Others
IGHV1-46	-0.397504	1	0.00248774	-1.22329	1	0.00248774	Others
IGLV3-1	-0.39864	1	0.0225999	0.0703604	1	0.0225999	Others
AL157895.1	-0.399796	1	0.000735809	-0.696997	1	0.000735809	Others
HIST1H3C	-0.402126	1	0.00133146	-0.758879	1	0.00133146	Others
HSPA1B	-0.403183	1	0.0419762	-0.266372	1	0.0419762	Others
AP000692.2	-0.404908	1	0.0137351	-0.738567	1	0.0137351	Others
AL133245.1	-0.404972	1	0.00539594	-0.432707	1	0.00539594	Others
AC133919.2	-0.407105	1	0.000630694	-0.848731	1	0.000630694	Others
SMIM34B	-0.407269	1	0.000350385	-0.720315	1	0.000350385	Others
IGLV4-60	-0.407741	1	0.000175193	0.256764	1	0.000175193	Others
OTUD1	-0.408661	1	0.131605	0.170217	1	0.131605	Others
ID3	-0.40896	1	0.0174142	-0.219281	1	0.0174142	Others
ZNF804A	-0.40905	1	0.0262439	-0.488257	1	0.0262439	Others
IGLV3-16	-0.41163	1	0.0015417	-1.17282	1	0.0015417	Others
IER5L	-0.412043	1	0.0548353	-0.354549	1	0.0548353	Others
INKA2	-0.416149	1	0.00644709	-0.0440159	1	0.00644709	Others
MAFA	-0.416536	1	0.000420463	-0.910128	1	0.000420463	Others
LINC02284	-0.419152	1	0.000560617	-1.16096	1	0.000560617	Others
SOX4	-0.423723	1	0.157358	-0.241843	1	0.157358	Others
GNA14	-0.426875	1	7.00770847932726e-05	-0.556482	1	7.00770847932726e-05	Others
LOXHD1	-0.431805	1	0.00126139	-0.80941	1	0.00126139	Others
HIST1H4E	-0.433446	1	0.00543097	0.188677	1	0.00543097	Others
CR1L	-0.433802	1	0.000560617	-0.718207	1	0.000560617	Others
ARC	-0.434449	1	0.00259285	-0.266651	1	0.00259285	Others
ENDOD1	-0.436988	1	0.0091801	-0.797498	1	0.0091801	Others
AL359922.2	-0.439098	1	0.000105116	-2.76699	1	0.000105116	Others
C1orf116	-0.444787	1	7.00770847932726e-05	0.569559	1	7.00770847932726e-05	Others
HIST1H3B	-0.445116	1	0.00371409	-0.449121	1	0.00371409	Others
MZB1	-0.445125	1	0.0120883	-0.0620942	1	0.0120883	Others
HES1	-0.45013	1	0.0321654	-1.33809	1	0.0321654	Others
IGLV1-44	-0.454079	1	0.0172039	-1.298	1	0.0172039	Others
AL021453.1	-0.457455	1	0.0752978	-0.307816	1	0.0752978	Others
CX3CR1	-0.458456	1	0.0562018	-0.37664	1	0.0562018	Others
AC005355.1	-0.463682	1	7.00770847932726e-05	0.284557	1	7.00770847932726e-05	Others
CLEC2L	-0.465426	1	0.000140154	0.843879	1	0.000140154	Others
OR51E2	-0.466084	1	0.000105116	-1.09894	1	0.000105116	Others
TMC1	-0.474025	1	0.000175193	0.12334	1	0.000175193	Others
INHBE	-0.474637	1	0.000105116	-0.72464	1	0.000105116	Others
IGHV7-4-1	-0.478302	1	0.000911002	-0.538804	1	0.000911002	Others
AP001363.2	-0.479539	1	0.00101612	-2.25223	1	0.00101612	Others
AC009228.1	-0.47959	1	0.000210231	-1.12511	1	0.000210231	Others
IGHV2-70	-0.480311	1	0.00325858	-0.301757	1	0.00325858	Others
DNM3	-0.483053	1	0.0015417	-0.182174	1	0.0015417	Others
MIR222HG	-0.485312	1	0.0620533	0.421988	1	0.0620533	Others
AC018766.1	-0.485369	1	7.00770847932726e-05	-0.440472	1	7.00770847932726e-05	Others
TSPEAR-AS1	-0.488438	1	3.50385423966363e-05	-0.24875	1	3.50385423966363e-05	Others
TCL1B	-0.489039	1	0.000105116	-0.776446	1	0.000105116	Others
OR5B21	-0.489813	1	7.00770847932726e-05	-0.657577	1	7.00770847932726e-05	Others
HIST1H2BG	-0.489964	1	0.00504555	0.57694	1	0.00504555	Others
ASIC4	-0.492162	1	3.50385423966363e-05	-0.486268	1	3.50385423966363e-05	Others
IGHV3-48	-0.493243	1	0.0024527	-0.494105	1	0.0024527	Others
TBX20	-0.493278	1	0.00024527	-0.456097	1	0.00024527	Others
IGHG3	-0.494198	1	0.00634198	-0.777702	1	0.00634198	Others
CASQ1	-0.497005	1	0.000385424	-0.766639	1	0.000385424	Others
PRSS2	-0.499106	1	7.00770847932726e-05	0.966852	1	7.00770847932726e-05	Others
AC004492.1	-0.499889	1	0.000280308	-0.512769	1	0.000280308	Others
AL355472.4	-0.508488	1	0.000140154	-1.25411	1	0.000140154	Others
BMP1	-0.508755	1	0.0062719	-0.724906	1	0.0062719	Others
IGHV1-2	-0.508768	1	0.00276804	-0.529855	1	0.00276804	Others
AC018809.2	-0.509481	1	0.000175193	-0.264645	1	0.000175193	Others
CA2	-0.509546	1	0.011808	-1.87363	1	0.011808	Others
IGHV3-15	-0.510397	1	0.00140154	-1.72235	1	0.00140154	Others
DEPP1	-0.514139	1	0.000525578	-0.414408	1	0.000525578	Others
IGHV1-3	-0.51486	1	0.000946041	-0.0724194	1	0.000946041	Others
TNNC2	-0.516839	1	0.00266293	-0.718375	1	0.00266293	Others
AC104590.1	-0.524853	1	0.000210231	0.101442	1	0.000210231	Others
TRBV29-1	-0.52759	1	0.00126139	-0.321349	1	0.00126139	Others
AC130324.1	-0.528053	1	0.000210231	-0.425077	1	0.000210231	Others
IGHV3-30	-0.528393	1	0.0111072	-0.382752	1	0.0111072	Others
IGHV4-59	-0.530742	1	0.00609671	-1.42447	1	0.00609671	Others
WWC1	-0.530941	1	0.000105116	-2.42711	1	0.000105116	Others
LINC02458	-0.533675	1	0.000175193	-0.137226	1	0.000175193	Others
WFDC3	-0.533853	1	0.000946041	-0.393554	1	0.000946041	Others
PSMD6-AS1	-0.537624	1	0.000911002	-0.791282	1	0.000911002	Others
AC116903.2	-0.537973	1	7.00770847932726e-05	-1.00444	1	7.00770847932726e-05	Others
AC026471.4	-0.538175	1	0.000700771	-0.426632	1	0.000700771	Others
SCX	-0.53917	1	0.00129643	0.0794163	1	0.00129643	Others
PTGIR	-0.544341	1	0.0361948	-1.23556	1	0.0361948	Others
IGHV4-28	-0.546919	1	0.000665732	-0.716292	1	0.000665732	Others
ECT2L	-0.549015	1	7.00770847932726e-05	-0.386855	1	7.00770847932726e-05	Others
HIST1H2BF	-0.54932	1	0.00571128	-0.551505	1	0.00571128	Others
AC011498.6	-0.549955	1	0.00024527	-1.93334	1	0.00024527	Others
ARHGAP8	-0.552968	1	0.000140154	-0.549015	1	0.000140154	Others
AL627171.1	-0.554512	1	0.0450596	-1.27252	1	0.0450596	Others
AC106881.1	-0.555148	1	0.000770848	-1.32126	1	0.000770848	Others
IGHV3-7	-0.555497	1	0.00529082	-0.598471	1	0.00529082	Others
WDR11-AS1	-0.562324	1	0.00227751	-0.740157	1	0.00227751	Others
Z99774.1	-0.562719	1	0.000420463	-2.58865	1	0.000420463	Others
PDE3A	-0.56278	1	3.50385423966363e-05	-1.2037	1	3.50385423966363e-05	Others
AL645728.1	-0.563841	1	0.0228802	-0.887158	1	0.0228802	Others
SNHG9	-0.565095	1	0.0565172	-0.929412	1	0.0565172	Others
TEAD1	-0.566571	1	3.50385423966363e-05	-0.708727	1	3.50385423966363e-05	Others
IGHV5-51	-0.568234	1	0.0110371	-0.784451	1	0.0110371	Others
DNAH2	-0.573566	1	7.00770847932726e-05	0.187483	1	7.00770847932726e-05	Others
AC131159.2	-0.575523	1	0.000105116	-0.570091	1	0.000105116	Others
JCHAIN	-0.576521	1	0.0343027	-0.740204	1	0.0343027	Others
AL135744.1	-0.578878	1	0.000525578	-0.456758	1	0.000525578	Others
AP001189.6	-0.582515	1	7.00770847932726e-05	-0.338079	1	7.00770847932726e-05	Others
DLL4	-0.583282	1	0.000140154	-0.813258	1	0.000140154	Others
IGKV1-5	-0.583391	1	0.0166783	-0.857967	1	0.0166783	Others
ASAP2	-0.583909	1	0.0013665	-0.767212	1	0.0013665	Others
[truncated: 1,002 more rows]
